# Supplementary material for: Estimation of silent phenotypes of calf antibiotic dysbiosis
Source: Sci Rep. 2023 Apr 19;13:6359. doi: 10.1038/s41598-023-33444-0 (PMC10115819; doi:10.1038/s41598-023-33444-0)
Supplement: Supplementary file 2 — Supplementary Information 2. [file 41598_2023_33444_MOESM2_ESM.xlsx]

## Sheet: Whole raw data
Bactererial and physiological data
Classification/Category		Group	Antibiotics group (CON)																		Non-antibiotics group (EXP)
		Condition	Before	After	After	Before	After	After	Before	After	After	Before	After	After	Before	After	After	Before	After	After	Before	After	After	Before	After	After	Before	After	After	Before	After	After	Before	After	After	Before	After	After
		Date	day 3	day30	day60	day 3	day30	day60	day 3	day30	day60	day 3	day30	day60	day 3	day30	day60	day 3	day30	day60	day 3	day30	day60	day 3	day30	day60	day 3	day30	day60	day 3	day30	day60	day 3	day30	day60	day 3	day30	day60
		Individual No.	No.1	No.1	No.1	No.2	No.2	No.2	No.3	No.3	No.3	No.4	No.4	No.4	No.5	No.5	No.5	No.6	No.6	No.6	No.7	No.7	No.7	No.8	No.8	No.8	No.9	No.9	No.9	No.10	No.10	No.10	No.11	No.11	No.11	No.12	No.12	No.12
Classification	Category	Name	C_M_No1_3d	C_M_No1_30d	C_M_No1_60d	C_M_No2_3d	C_M_No2_30d	C_M_No2_60d	C_M_No3_3d	C_M_No3_30d	C_M_No3_60d	C_F_No4_3d	C_F_No4_30d	C_F_No4_60d	C_F_No5_3d	C_F_No5_30d	C_F_No5_60d	C_M_No6_3d	C_M_No6_30d	C_M_No6_60d	T_M_No7_3d	T_M_No7_30d	T_M_No7_60d	T_M_No8_3d	T_M_No8_30d	T_M_No8_60d	T_M_No9_3d	T_M_No9_30d	T_M_No9_60d	T_F_No10_3d	T_F_No10_30d	T_F_No10_60d	T_F_No11_3d	T_F_No11_30d	T_F_No11_60d	T_M_No12_3d	T_M_No12_30d	T_M_No12_60d
Fecal bacteria	Genus	g_[Eubacterium]	0.001	0.0004	0.0048	0.0012	0.0002	0.0014	0.0002	0	0.0002	0.0036	0	0	0.0028	0	0	0	0	0.0002	0	0	0.0002	0	0	0.0006	0	0.0018	0.0004	0.0186	0.0002	0.0006	0	0	0.0002	0.0056	0.0004	0.0002
Fecal bacteria	Genus	g_[Prevotella]	0.0036	0.0094	0.0136	0	0.1254	0.0984	0	0.2286	0.051	0.0002	0.1288	0.065	0	0.0154	0.0972	0	0.0336	0.0316	0.0046	0.0442	0.0264	0.0032	0.0092	0.2336	0	0.0326	0.2834	0.0002	0.1362	0.2142	0	0.0552	0.1812	0	0.2106	0.1114
Fecal bacteria	Genus	g_[Ruminococcus]	0	0.0038	0.0052	0.0894	0.0006	0.0004	0.014	0.0034	0.003	0.0682	0.0018	0.0006	0.0472	0.0026	0.0004	0.0052	0.006	0.0012	0	0	0.0008	0.0178	0.0014	0.0002	0.0734	0.0072	0.0008	0.129	0.0058	0.0002	0.2574	0.0042	0.0002	0.0548	0.0016	0.0004
Fecal bacteria	Genus	g_5-7N15	0.0156	0.0006	0	0	0	0	0	0	0	0	0	0	0	0	0	0	0	0	0.0202	0.0112	0	0	0	0	0	0	0	0	0	0	0	0	0	0	0	0
Fecal bacteria	Genus	g_Acidaminococcus	0	0	0	0	0.0014	0.0002	0	0.0044	0.0162	0	0.0004	0.0004	0	0.0012	0.0012	0	0.0006	0.0024	0	0	0	0	0.0436	0.001	0	0.0046	0.002	0	0.0022	0	0	0.002	0.0016	0	0.0004	0.0042
Fecal bacteria	Genus	g_Adlercreutzia	0.0006	0.0004	0.0012	0	0	0.0006	0	0	0	0	0	0.0002	0	0	0	0	0	0.0006	0.0002	0	0.0006	0	0.0002	0	0	0	0	0	0	0	0	0	0	0	0	0.0002
Fecal bacteria	Genus	g_Anaerofilum	0.0018	0.0026	0.0028	0	0	0	0	0	0.0004	0	0.009	0.0002	0	0.0006	0.0002	0	0	0	0.0012	0.0004	0	0	0.0004	0.0054	0	0	0	0	0	0	0	0	0.001	0	0	0.0008
Fecal bacteria	Genus	g_Anaeroplasma	0	0.081	0.1502	0	0	0	0	0	0	0	0	0.036	0	0	0	0	0	0.0032	0	0	0.0136	0	0	0	0	0	0.0042	0	0	0	0	0	0	0	0	0.0002
Fecal bacteria	Genus	g_Anaerostipes	0.0106	0.0046	0.0006	0	0	0	0	0	0	0	0	0	0	0	0.0006	0	0	0	0.0056	0.007	0.0004	0	0	0	0	0	0.0008	0	0	0.0002	0	0	0.0006	0	0	0
Fecal bacteria	Genus	g_Anaerovibrio	0.0234	0.0002	0.0038	0	0.0418	0.0038	0	0.0208	0.0014	0	0.0442	0.016	0	0.011	0.0212	0	0.0002	0.0246	0.0112	0.0162	0.0448	0	0.0104	0.0116	0	0.001	0.0004	0	0.0044	0.0118	0	0	0.0006	0	0	0.0042
Fecal bacteria	Genus	g_Atopobium	0.0002	0	0.0006	0	0	0.0042	0	0	0	0	0	0.0016	0	0	0.001	0	0	0	0.0002	0	0.0034	0	0	0.0034	0	0	0.0006	0	0.0002	0	0	0	0.0012	0	0	0
Fecal bacteria	Genus	g_Bacteroides	0.0054	0.0922	0.335	0	0.2746	0.1634	0.6708	0.2854	0.4088	0.4616	0.2238	0.2604	0.0276	0.3988	0.2048	0.0396	0.3938	0.3596	0.0008	0.0006	0.1576	0.1874	0.4366	0.1398	0.0212	0.2738	0.1868	0.3426	0.4232	0.0988	0.3186	0.526	0.1448	0.0002	0.304	0.1838
Fecal bacteria	Genus	g_Bifidobacterium	0	0.0028	0	0	0.0002	0	0	0	0	0	0	0	0	0	0	0	0.0008	0	0	0	0	0	0	0	0	0.0004	0	0	0.0002	0	0	0	0	0	0	0
Fecal bacteria	Genus	g_Blautia	0.0114	0.0144	0.0198	0.0172	0.0144	0.0096	0.015	0.0058	0.0106	0.0334	0.0124	0.005	0.1136	0.0094	0.0036	0.0002	0.024	0.0264	0.0136	0.0078	0.0096	0.037	0.0084	0.006	0.0006	0.0062	0.0072	0.0232	0.025	0.012	0.0046	0.0254	0.007	0.1212	0.0188	0.0088
Fecal bacteria	Genus	g_Bulleidia	0.0002	0	0.0006	0	0	0.0006	0	0	0	0	0	0	0	0	0.0006	0	0	0	0.0002	0	0.0002	0	0	0	0	0	0.0006	0	0	0.0002	0	0	0.0002	0	0.0004	0.0016
Fecal bacteria	Genus	g_Butyricicoccus	0.0002	0	0.001	0.2738	0.0004	0.002	0.0058	0.0014	0.0016	0.0644	0.0006	0.0018	0.102	0.0034	0.0022	0.28	0.0008	0.0004	0.0002	0.0002	0.0002	0.4122	0.0028	0.0018	0.1994	0.0038	0.0032	0.0042	0.0054	0.001	0.1088	0.0002	0	0.0818	0.0004	0.0012
Fecal bacteria	Genus	g_Butyricimonas	0	0	0	0	0	0.0002	0	0	0.0014	0.0006	0	0.0002	0	0.0002	0	0	0	0	0	0	0.0008	0	0	0	0	0	0.0002	0	0	0.0002	0	0	0.0004	0	0	0.0002
Fecal bacteria	Genus	g_Butyrivibrio	0.0034	0.0042	0.007	0	0.0002	0.0028	0	0.0008	0.0028	0	0.001	0.0056	0	0.0002	0.004	0	0.0004	0.0046	0.0028	0.0016	0.0066	0	0	0	0	0.0014	0.0016	0	0.0002	0.0014	0	0	0.0046	0	0.0016	0.018
Fecal bacteria	Genus	g_Campylobacter	0	0	0	0	0	0	0	0	0	0	0	0	0	0	0	0	0	0	0	0.0002	0	0	0	0.0014	0	0	0.001	0	0	0.0008	0	0	0.0008	0	0.0002	0
Fecal bacteria	Genus	g_CF231	0.0058	0.0116	0.0076	0	0.0072	0.0146	0	0.0048	0.0178	0	0.0046	0.0042	0	0.0324	0.0294	0	0	0.01	0.0084	0.0082	0.0032	0.0008	0.0002	0.0394	0	0.0004	0.0406	0	0.005	0.0046	0	0.0034	0.0114	0	0.0174	0.008
Fecal bacteria	Genus	g_C_Clostridium	0.0122	0.0296	0.0164	0.0168	0	0.0006	0.0006	0	0.0088	0.006	0.0002	0.0014	0.0026	0.0036	0.003	0.193	0.0064	0.0086	0.0202	0.0152	0.0066	0.0086	0	0.0024	0.1642	0	0.0008	0.015	0.0042	0.003	0.0022	0.0004	0.0026	0.0114	0.0004	0.0026
Fecal bacteria	Genus	g_L_Clostridium	0	0	0	0.0084	0	0.0002	0.0016	0	0	0.002	0	0.0002	0	0	0	0.0006	0	0	0	0	0.0002	0	0	0	0.0004	0	0.0006	0.061	0	0	0.0078	0.0008	0.0002	0.0192	0	0
Fecal bacteria	Genus	g_E_Clostridium	0	0	0	0.0264	0	0	0.006	0	0	0.0018	0	0	0.009	0	0	0.0126	0	0	0	0	0	0.0036	0	0	0.0006	0	0	0.0126	0	0	0.008	0.0002	0	0.0378	0	0
Fecal bacteria	Genus	g_R_Clostridium	0	0.0002	0	0	0	0	0	0	0	0	0	0.0002	0	0	0	0	0	0	0.0012	0.0018	0.0002	0	0	0	0	0	0	0	0	0	0	0	0.0002	0	0	0.0002
Fecal bacteria	Genus	g_Collinsella	0	0	0.0002	0	0.001	0.0002	0.0012	0.0008	0	0.0002	0.0002	0	0	0	0	0.0014	0.0004	0	0	0	0	0	0.0006	0.0002	0	0.0018	0	0	0.0014	0	0	0.0034	0	0	0.0012	0
Fecal bacteria	Genus	g_Coprobacillus	0.006	0.006	0.0008	0	0.0004	0.0002	0	0	0	0	0.0002	0.0004	0	0	0.0004	0	0	0	0.0018	0.0008	0.0002	0	0.0006	0.0006	0	0	0	0	0	0	0	0	0.0002	0	0	0.0002
Fecal bacteria	Genus	g_Coprococcus	0.024	0.012	0.0068	0.0006	0.0032	0.0034	0	0.0022	0.0036	0.0004	0.0024	0.003	0.0002	0.0022	0.0034	0	0.0052	0.0146	0.054	0.0238	0.0054	0	0.0028	0.005	0	0	0.004	0	0.0002	0.0034	0.0012	0.0002	0.0058	0	0.0002	0.0052
Fecal bacteria	Genus	g_Desulfovibrio	0	0	0	0	0	0	0	0	0	0	0	0.0004	0	0	0.0002	0	0	0.0002	0	0	0	0	0	0	0	0	0	0	0	0	0	0	0.0012	0	0.0008	0.0016
Fecal bacteria	Genus	g_Dialister	0	0	0.0002	0	0	0	0	0.001	0	0	0	0	0	0	0	0	0	0	0	0	0	0	0.0012	0	0	0.0036	0.0002	0	0.0022	0	0	0	0	0	0	0
Fecal bacteria	Genus	g_Dorea	0.0124	0.0254	0.0238	0.0584	0.0044	0.006	0.003	0.0082	0.0078	0.0112	0.004	0.004	0.0418	0.0074	0.012	0.034	0.0062	0.006	0.0134	0.005	0.0102	0.0076	0.003	0.0098	0	0.0066	0.0116	0	0.0152	0.0042	0.0352	0.0074	0.0052	0.0296	0.0106	0.0124
Fecal bacteria	Genus	g_Enterococcus	0	0	0	0.0006	0.0002	0	0.0012	0	0	0.0008	0	0	0.0002	0.0002	0	0.0034	0	0	0.0002	0	0	0.0006	0	0	0	0	0	0.001	0	0	0.0004	0	0	0.0196	0	0
Fecal bacteria	Genus	g_Escherichia	0	0	0.0012	0.232	0.0416	0.0004	0.0738	0.0056	0.0028	0.0452	0.0004	0	0.0852	0.003	0	0.359	0.003	0.0006	0	0	0	0.0982	0.0066	0.003	0.2416	0.0014	0	0.24	0.0006	0.003	0.0614	0.037	0	0.0682	0.0024	0.0002
Fecal bacteria	Genus	g_Faecalibacterium	0.008	0.031	0.0194	0	0.0214	0.0138	0.0238	0.0532	0.0168	0.0016	0.0392	0.031	0.2736	0.054	0.0086	0	0.0204	0.01	0.011	0.006	0.0058	0.1168	0.0204	0.018	0	0.042	0.0096	0.0014	0.0452	0.0216	0	0.0088	0.0116	0.0688	0.007	0.0246
Fecal bacteria	Genus	g_gut	0	0	0	0	0	0	0	0	0	0	0	0	0	0	0	0	0	0	0	0.0002	0.001	0	0	0.0002	0	0	0.012	0	0	0	0	0	0	0	0	0
Fecal bacteria	Genus	g_Klebsiella	0	0	0	0.0016	0.0002	0	0	0	0	0	0	0	0.0008	0	0	0	0	0	0	0	0	0.0004	0	0	0	0	0	0.0042	0	0	0.001	0.0002	0	0	0	0
Fecal bacteria	Genus	g_Lactobacillus	0.0022	0.0002	0.0006	0.1126	0.0302	0.0022	0.164	0.0006	0.0012	0.1208	0	0.0002	0.0206	0.0002	0	0.0132	0.0072	0.002	0	0	0.0006	0.0404	0.0256	0.0002	0.2854	0.0386	0.004	0.007	0.0094	0.0044	0.1568	0.0812	0	0.0024	0.0164	0.0004
Fecal bacteria	Genus	g_Lysinibacillus	0	0	0	0	0	0	0	0	0	0	0	0	0.0014	0	0	0	0	0	0	0	0	0	0	0	0	0	0	0	0	0	0	0	0	0.0004	0	0
Fecal bacteria	Genus	g_Megamonas	0	0	0	0	0	0	0	0.0116	0	0	0.0054	0	0	0.0012	0	0.0178	0	0.0002	0	0	0	0	0	0	0	0.0438	0	0	0.021	0	0	0.0006	0.0002	0	0	0
Fecal bacteria	Genus	g_Megasphaera	0	0	0	0	0	0	0	0.001	0.0002	0.0002	0.0004	0	0	0.0032	0.0006	0	0.0002	0.0028	0	0.0002	0	0	0.0122	0.0018	0	0.0344	0.003	0.0002	0.006	0.0012	0	0.0002	0.0012	0	0.0004	0.0004
Fecal bacteria	Genus	g_Methanobrevibacter	0.0028	0.0028	0.0028	0.0002	0	0.002	0	0	0.0006	0	0	0.0022	0	0.0012	0.0028	0	0.0004	0.0048	0.0054	0.0012	0.0086	0	0	0.003	0	0.0002	0.0008	0	0	0.0002	0	0	0.0008	0	0.0002	0.0018
Fecal bacteria	Genus	g_Methanosphaera	0.0002	0.0006	0.0008	0	0	0	0	0	0.0006	0	0.0006	0.001	0	0.0002	0.0012	0	0	0.0034	0	0.0004	0.0036	0	0	0.0008	0	0	0.0002	0	0	0	0	0	0.0006	0	0.0008	0.0002
Fecal bacteria	Genus	g_Mogibacterium	0.0008	0.0006	0	0	0.0002	0	0	0	0.0006	0	0	0.0002	0	0.0002	0	0	0.0004	0.0008	0.002	0.0002	0.0004	0	0.001	0	0	0	0	0	0	0	0	0.0006	0.0006	0	0.0004	0.0004
Fecal bacteria	Genus	g_Odoribacter	0	0	0	0	0.0002	0.008	0	0.0006	0.0034	0.002	0	0.008	0	0.0226	0.0072	0	0	0	0	0	0.0074	0.0002	0.0002	0.0246	0	0	0.012	0	0.0004	0.0136	0	0.0014	0.0078	0	0.0106	0.0084
Fecal bacteria	Genus	g_Oscillospira	0.0134	0.0116	0.0036	0.0418	0.0148	0.0228	0.0058	0.009	0.0028	0.047	0.013	0.0294	0.0136	0.0196	0.016	0	0.002	0.0064	0.0122	0.012	0.0112	0.0028	0.0156	0.026	0	0.0162	0.0174	0.0058	0.0026	0.018	0.0202	0.0082	0.0178	0.0756	0.0186	0.027
Fecal bacteria	Genus	g_p-75-a5	0	0	0	0	0	0.0004	0	0	0	0	0	0.0004	0	0	0.0006	0	0	0	0	0	0	0	0	0	0	0	0	0	0	0.0004	0	0	0	0	0.0002	0.0014
Fecal bacteria	Genus	g_Parabacteroides	0.0056	0.0048	0.0084	0	0.0036	0.0146	0	0.0002	0.011	0	0.009	0.0478	0.0056	0.0182	0.0336	0	0	0.0162	0.0034	0.003	0.023	0.0012	0.0116	0.014	0.0014	0.0018	0.0152	0	0.0042	0.0134	0	0.004	0.0144	0	0.0082	0.012
Fecal bacteria	Genus	g_Peptococcus	0	0	0	0	0.0008	0	0	0.0008	0.001	0	0	0	0	0.0046	0	0	0.0006	0.0024	0	0	0.0002	0	0	0	0	0	0	0	0.0016	0	0	0.0002	0	0	0	0
Fecal bacteria	Genus	g_Phascolarctobacterium	0.0326	0.0386	0.0206	0	0.0114	0.0236	0	0.0336	0.0172	0.015	0.0354	0.0344	0	0.021	0.0326	0	0.0106	0.0238	0.0586	0.0592	0.0296	0.0004	0.0342	0.0478	0	0.0184	0.0186	0	0.0314	0.0202	0	0.0036	0.018	0	0.0026	0.019
Fecal bacteria	Genus	g_Prevotella	0.403	0.255	0.1322	0	0.361	0.247	0	0.2754	0.333	0.0002	0.3934	0.2062	0.0002	0.2252	0.2436	0	0.4318	0.3082	0.3034	0.447	0.2278	0.0048	0.2656	0.1666	0.0004	0.3728	0.1036	0.0002	0.1718	0.1108	0	0.0886	0.1142	0.0002	0.0616	0.183
Fecal bacteria	Genus	g_rc4-4	0.0048	0.0002	0	0	0	0.003	0	0	0	0	0	0.0018	0	0	0.003	0	0	0.0002	0.0016	0.0024	0.002	0.0002	0	0.013	0	0	0.0068	0	0	0.0016	0	0	0.0048	0	0.0002	0.0046
Fecal bacteria	Genus	g_Roseburia	0.0294	0.0156	0.0164	0	0.0002	0.0056	0	0.0002	0.0006	0	0.0006	0.0062	0	0.0008	0.0014	0	0	0.0012	0.0298	0.0324	0.0118	0	0	0.0114	0	0	0.0248	0	0.0024	0.013	0	0	0.0228	0	0.0006	0.003
Fecal bacteria	Genus	g_Ruminococcus	0.0208	0.0036	0.0078	0.003	0.0008	0.0054	0.0016	0	0.0014	0.0346	0.0014	0.0054	0.0096	0.0082	0.0016	0.002	0.002	0.0026	0.0102	0.0084	0.0114	0.0006	0.0074	0.0026	0.0018	0.0258	0.0064	0.0096	0.0002	0.001	0.0002	0.0026	0.021	0.0124	0.001	0.0036
Fecal bacteria	Genus	g_Sarcina	0	0.0008	0	0	0	0	0	0	0	0	0	0	0	0	0	0	0	0.0002	0.0034	0	0	0	0.0004	0	0	0	0	0	0.0004	0	0	0	0	0	0	0
Fecal bacteria	Genus	g_Sharpea	0	0.0014	0.0024	0	0	0.0008	0	0	0	0	0	0.0002	0	0	0.0012	0	0	0.0008	0	0	0.0002	0	0.0004	0.0012	0	0.0002	0.001	0	0.0002	0.0012	0	0	0.0012	0	0.0048	0.0052
Fecal bacteria	Genus	g_SHD-231	0.0002	0	0	0	0	0	0	0	0	0	0	0.0002	0	0	0	0	0	0	0.0002	0	0.0016	0	0	0	0	0	0	0	0	0	0	0	0	0	0	0
Fecal bacteria	Genus	g_SMB53	0.0048	0.005	0.0008	0	0	0.0016	0	0	0.0002	0	0	0.0002	0	0	0	0	0	0.0004	0.0056	0.0062	0	0	0	0	0	0.0002	0	0	0.0016	0.0002	0	0	0	0.003	0.0008	0.0008
Fecal bacteria	Genus	g_Staphylococcus	0	0	0	0	0	0	0	0	0	0	0	0	0	0	0	0	0	0	0	0	0	0	0	0	0	0	0	0	0	0	0	0	0	0.0016	0	0
Fecal bacteria	Genus	g_Streptococcus	0.021	0.0152	0.002	0.002	0.0016	0	0	0.001	0.004	0.0004	0	0	0.0044	0.0006	0	0	0.0002	0.0002	0.0022	0.0002	0.001	0.0006	0.001	0	0.0002	0.0034	0	0.0132	0.0006	0.0004	0	0.002	0	0.0004	0.0002	0
Fecal bacteria	Genus	g_Succiniclasticum	0	0	0	0	0	0	0	0	0.0006	0	0	0.001	0	0.0002	0.0004	0	0	0.0012	0	0	0.0006	0	0	0.0004	0	0.0002	0.0006	0	0	0	0	0	0.0022	0	0	0.0002
Fecal bacteria	Genus	g_Succinivibrio	0.0296	0.014	0.0032	0	0.0014	0.0016	0	0.0008	0.0076	0	0.001	0.0014	0	0.001	0.0018	0	0.0042	0.002	0.0604	0.0384	0.001	0.0002	0	0.0054	0	0.0044	0.002	0	0.0016	0.0012	0	0	0.0008	0	0.0008	0.0068
Fecal bacteria	Genus	g_Sutterella	0.0176	0.019	0.018	0	0.0036	0.02	0	0.0076	0.0128	0	0.0172	0.0084	0	0.0102	0.0074	0	0.0062	0.006	0.0068	0.0078	0.01	0	0.0056	0.0082	0	0.0064	0.0094	0	0.0308	0.006	0	0.0126	0.0118	0	0.0076	0.0106
Fecal bacteria	Genus	g_Treponema	0.0002	0	0.0002	0	0	0	0	0	0.0014	0	0	0	0	0	0	0	0	0	0.0016	0.0036	0.0002	0	0	0.0002	0	0	0.0002	0	0	0.0056	0	0	0.0002	0	0	0.0012
Fecal bacteria	Genus	g_Turicibacter	0.001	0.0012	0	0	0	0	0	0	0	0	0	0.0002	0	0	0	0	0	0	0.0036	0.0034	0	0	0	0	0	0	0	0	0	0	0	0	0	0	0	0.0004
Fecal bacteria	Genus	g_Others	0.2642	0.2774	0.1576	0.114	0.0314	0.3144	0.0116	0.0312	0.0448	0.0786	0.0494	0.2074	0.238	0.116	0.251	0.038	0.0324	0.1094	0.3186	0.2236	0.3498	0.0544	0.0708	0.1894	0.0094	0.0446	0.2014	0.111	0.0368	0.4064	0.0162	0.1194	0.3768	0.3858	0.2856	0.3194
Fecal bacteria	Family	f__[Barnesiellaceae]	0	0	0	0	0.0002	0	0	0	0	0	0	0	0	0	0.0016	0	0	0	0.0004	0	0	0	0.0028	0.0002	0	0.0006	0.0054	0	0.0008	0	0	0.0006	0.003	0	0.0002	0
Fecal bacteria	Family	f__[Mogibacteriaceae]	0.0022	0.002	0.004	0	0.0002	0.002	0	0	0.0006	0	0	0.0004	0	0.0004	0.0016	0	0.0004	0.0008	0.0038	0.0018	0.0092	0.0002	0.001	0.0044	0	0.0002	0.001	0	0	0.0016	0	0.0006	0.0028	0	0.001	0.0024
Fecal bacteria	Family	f__[Odoribacteraceae]	0	0	0	0	0.0002	0.0082	0	0.0006	0.0048	0.0026	0	0.0082	0	0.0228	0.0072	0	0	0	0	0	0.0082	0.0002	0.0002	0.0246	0	0	0.0122	0	0.0004	0.0138	0	0.0014	0.0082	0	0.0106	0.0086
Fecal bacteria	Family	f__[Paraprevotellaceae]	0.0094	0.021	0.0214	0	0.1326	0.113	0	0.2334	0.0688	0.0002	0.1334	0.0692	0	0.0478	0.1272	0	0.0336	0.0416	0.013	0.0524	0.0296	0.004	0.0094	0.273	0	0.033	0.3242	0.0002	0.1412	0.2188	0	0.0586	0.1926	0	0.2284	0.1194
Fecal bacteria	Family	f__Alcaligenaceae	0.0176	0.019	0.018	0	0.0042	0.02	0	0.0076	0.0128	0	0.0172	0.0084	0	0.0102	0.0074	0	0.0062	0.006	0.0068	0.0078	0.01	0	0.0056	0.0082	0	0.0064	0.0094	0	0.0308	0.006	0	0.0126	0.0118	0	0.0076	0.0106
Fecal bacteria	Family	f__Alicyclobacillaceae	0	0	0	0	0	0	0.0002	0	0	0	0	0	0.0002	0	0	0	0	0	0	0	0	0	0	0	0	0	0	0	0	0	0	0	0	0	0	0
Fecal bacteria	Family	f__Anaerolinaceae	0.0002	0	0	0	0	0	0	0	0	0	0	0.0002	0	0	0	0	0	0	0.0002	0	0.0016	0	0	0	0	0	0	0	0	0	0	0	0	0	0	0
Fecal bacteria	Family	f__Anaeroplasmataceae	0.0006	0.083	0.1512	0	0	0.0008	0	0	0	0	0	0.0496	0	0	0	0	0	0.0032	0.0028	0.0006	0.0196	0	0	0.0004	0	0	0.0058	0	0	0	0	0	0.0026	0	0	0.0006
Fecal bacteria	Family	f__Bacillaceae	0	0	0	0	0	0	0	0	0	0.0002	0	0	0.0008	0	0	0	0	0	0	0	0	0	0	0	0	0	0	0	0	0	0	0	0	0.0002	0	0
Fecal bacteria	Family	f__Bacteroidaceae	0.0214	0.0928	0.335	0	0.2746	0.1634	0.6708	0.2854	0.4088	0.4616	0.2238	0.2604	0.0276	0.3988	0.2048	0.0396	0.3938	0.3596	0.021	0.0118	0.1576	0.1874	0.4366	0.1398	0.0212	0.2738	0.1868	0.3426	0.4232	0.0988	0.3186	0.526	0.1448	0.0002	0.304	0.1838
Fecal bacteria	Family	f__Bifidobacteriaceae	0	0.0028	0	0	0.0002	0	0	0	0	0	0	0	0	0	0	0	0.0008	0	0	0	0	0	0	0	0	0.0004	0	0	0.0002	0	0	0	0	0	0	0
Fecal bacteria	Family	f__Bradyrhizobiaceae	0	0	0	0	0	0	0	0	0	0	0	0	0.0002	0	0	0	0	0	0	0	0	0	0	0	0	0	0	0	0	0	0	0	0	0.0002	0	0
Fecal bacteria	Family	f__Campylobacteraceae	0	0	0	0	0	0	0	0	0	0	0	0	0	0	0	0	0	0	0	0.0002	0	0	0	0.0014	0	0	0.001	0	0	0.0008	0	0	0.0008	0	0.0002	0
Fecal bacteria	Family	f__Christensenellaceae	0	0	0	0	0	0	0	0	0	0	0	0	0	0	0	0	0	0	0	0	0	0	0	0	0	0	0	0	0	0	0	0	0	0	0	0.0002
Fecal bacteria	Family	f__Clostridiaceae	0.0344	0.0868	0.0192	0.0328	0	0.0022	0.0016	0.0006	0.009	0.0248	0.0002	0.0016	0.013	0.0042	0.003	0.2306	0.0064	0.0116	0.0568	0.0274	0.0066	0.0088	0.0004	0.0024	0.17	0.0002	0.001	0.0154	0.0074	0.0056	0.0028	0.0004	0.0026	0.1468	0.0012	0.0036
Fecal bacteria	Family	f__Coriobacteriaceae	0.0012	0.0008	0.0032	0	0.0018	0.0058	0.0012	0.0008	0.0012	0.0004	0.0004	0.0044	0	0.012	0.0024	0.0014	0.002	0.0024	0.0018	0.0002	0.0054	0	0.0014	0.0074	0	0.003	0.0022	0.0004	0.0022	0.0018	0	0.0052	0.0054	0	0.0074	0.0022
Fecal bacteria	Family	f__Corynebacteriaceae	0	0	0	0	0	0	0.0002	0	0	0	0	0	0	0	0	0	0	0	0	0	0	0.0004	0	0	0	0	0	0	0	0	0	0	0	0	0	0
Fecal bacteria	Family	f__Dehalobacteriaceae	0	0	0	0	0	0	0	0	0	0	0	0	0	0	0	0	0	0	0	0	0	0	0	0	0	0	0	0	0	0	0	0	0.0002	0	0	0
Fecal bacteria	Family	f__Desulfovibrionaceae	0	0	0.0014	0	0	0.0002	0	0	0	0	0	0.0016	0	0	0.0004	0	0	0.0002	0	0	0	0	0	0	0	0	0	0	0	0.0002	0	0	0.0016	0	0.0008	0.0016
Fecal bacteria	Family	f__Elusimicrobiaceae	0	0.0022	0	0	0	0	0	0	0	0	0	0	0	0	0	0	0	0.0004	0	0	0	0	0	0	0	0	0	0	0	0	0	0	0.0016	0	0	0
Fecal bacteria	Family	f__Enterobacteriaceae	0	0	0.0012	0.2336	0.0418	0.0004	0.0738	0.0056	0.0028	0.0452	0.0004	0	0.086	0.003	0	0.359	0.003	0.0006	0	0	0	0.0986	0.0066	0.003	0.2416	0.0014	0	0.2442	0.0006	0.003	0.0624	0.0372	0	0.0682	0.0024	0.0002
Fecal bacteria	Family	f__Enterococcaceae	0	0	0	0.0006	0.0002	0	0.0012	0	0	0.0008	0	0	0.0002	0.0002	0	0.0034	0	0	0.0002	0	0	0.0006	0	0	0	0	0	0.001	0	0	0.0004	0	0	0.0196	0	0
Fecal bacteria	Family	f__Erysipelotrichaceae	0.01	0.011	0.0158	0.0276	0.0018	0.0064	0.0062	0.0012	0.0008	0.0054	0.0016	0.0084	0.0126	0.001	0.0088	0.0126	0.0014	0.002	0.0048	0.0022	0.0258	0.0036	0.0042	0.0068	0.0006	0.0036	0.0262	0.0312	0.0014	0.0082	0.008	0.0036	0.0456	0.0652	0.0104	0.0126
Fecal bacteria	Family	f__F16	0.0004	0.0008	0.0006	0	0	0.0002	0	0	0	0	0	0	0	0	0	0	0.0006	0.0002	0.0002	0.0012	0.0006	0	0	0	0	0	0	0	0	0	0	0	0.0002	0	0	0
Fecal bacteria	Family	f__Fusobacteriaceae	0	0	0	0	0	0	0	0	0	0	0	0	0	0	0	0	0	0	0	0	0	0	0	0	0	0	0.0006	0	0	0.0002	0	0	0	0	0	0
Fecal bacteria	Family	f__Lachnospiraceae	0.1614	0.1446	0.1456	0.301	0.0662	0.0722	0.2	0.0388	0.0386	0.2506	0.0482	0.0444	0.2508	0.0324	0.0638	0.0536	0.0614	0.0708	0.1802	0.1244	0.1406	0.1084	0.0484	0.065	0.3626	0.0722	0.1178	0.2374	0.0754	0.094	0.4782	0.127	0.0926	0.356	0.0566	0.0868
Fecal bacteria	Family	f__Methanobacteriaceae	0.003	0.0034	0.0036	0.0002	0	0.002	0	0	0.0012	0	0.0006	0.0032	0	0.0014	0.004	0	0.0004	0.0082	0.0054	0.0016	0.0122	0	0	0.0038	0	0.0002	0.001	0	0	0.0002	0	0	0.0014	0	0.001	0.002
Fecal bacteria	Family	f__Moraxellaceae	0	0	0	0	0	0	0	0	0	0	0	0	0	0	0	0	0	0	0	0	0	0	0	0	0	0	0	0	0	0	0.0002	0	0	0	0	0
Fecal bacteria	Family	f__Mycoplasmataceae	0	0	0	0	0	0	0	0	0	0	0	0	0	0	0	0	0	0	0.0002	0	0	0	0	0	0	0	0	0	0	0	0	0	0	0	0	0
Fecal bacteria	Family	f__Pasteurellaceae	0.0048	0.0002	0.0004	0	0.0008	0.003	0	0.0008	0.001	0	0	0.0018	0	0.0046	0.003	0	0.0006	0.0026	0.0016	0.0024	0.0022	0.0002	0	0.013	0	0	0.0068	0	0.0016	0.0022	0	0.0002	0.0048	0	0.0002	0.0046
Fecal bacteria	Family	f__Peptostreptococcaceae	0.0036	0.002	0	0	0	0.0002	0	0	0	0	0	0	0.0002	0	0	0	0	0	0.005	0.0052	0	0	0	0	0.0002	0	0	0	0.0006	0	0	0	0	0	0.0002	0
Fecal bacteria	Family	f__Pirellulaceae	0.0002	0	0	0	0	0	0	0	0	0	0	0	0	0	0	0	0	0	0.0004	0	0	0	0	0	0	0	0	0	0	0	0	0	0	0	0	0
Fecal bacteria	Family	f__Planococcaceae	0	0	0	0	0	0	0.0004	0	0	0	0	0	0.0018	0	0	0	0	0	0	0	0	0	0	0	0	0	0	0	0	0	0	0	0	0.0008	0	0
Fecal bacteria	Family	f__Prevotellaceae	0.405	0.255	0.1322	0	0.361	0.2504	0	0.2754	0.3356	0.0002	0.3934	0.2206	0.0002	0.2326	0.248	0	0.4318	0.3172	0.3056	0.4496	0.2388	0.0048	0.2656	0.1768	0.0004	0.3728	0.1112	0.0002	0.1718	0.112	0	0.0906	0.1222	0.0002	0.0936	0.1838
Fecal bacteria	Family	f__Pseudonocardiaceae	0	0	0	0	0	0	0	0	0	0	0	0	0.0004	0	0	0	0	0	0	0	0	0	0	0	0	0	0	0	0	0	0	0	0	0	0	0
Fecal bacteria	Family	f__RF16	0	0	0	0	0	0	0	0	0	0	0	0	0	0	0.0006	0	0	0.0002	0.0004	0.0004	0.0026	0	0	0.0016	0	0	0.0012	0	0	0.0032	0	0	0.0004	0	0	0.0096
Fecal bacteria	Family	f__RFP12	0.0004	0.0004	0.0004	0	0	0	0	0.0002	0	0	0	0.0002	0	0	0.0002	0	0	0	0	0	0	0.0002	0	0	0	0	0	0	0	0.0002	0	0	0.0002	0	0	0
Fecal bacteria	Family	f__Rikenellaceae	0.0046	0	0.0006	0	0	0.0004	0	0	0	0	0	0	0	0	0.0022	0	0	0	0.0018	0.0034	0.0034	0	0.0002	0.0012	0	0	0.01	0	0	0.005	0	0	0.0056	0	0	0.0114
Fecal bacteria	Family	f__Ruminococcaceae	0.1234	0.1714	0.0856	0.402	0.04	0.079	0.043	0.0642	0.035	0.1922	0.0652	0.1	0.5946	0.1118	0.075	0.282	0.0258	0.0374	0.1362	0.1102	0.1298	0.5784	0.0492	0.1124	0.2016	0.0894	0.079	0.114	0.0606	0.076	0.1292	0.024	0.0796	0.34	0.0838	0.1338
Fecal bacteria	Family	f__S24-7	0.0422	0.0098	0	0	0.0006	0.0404	0	0	0.0032	0	0	0.001	0	0.0182	0.0474	0	0	0	0.0474	0.035	0.0214	0	0.0048	0.0122	0	0.0002	0.0042	0	0.0006	0.0538	0	0.0064	0.037	0	0.106	0.043
Fecal bacteria	Family	f__Sphaerochaetaceae	0	0	0	0	0	0	0	0	0	0	0	0	0	0	0	0	0	0	0	0	0	0	0	0	0	0	0	0	0	0	0	0	0.0004	0	0	0
Fecal bacteria	Family	f__Sphingobacteriaceae	0	0	0	0	0	0	0	0	0	0	0	0	0	0	0	0	0	0	0	0	0	0	0	0	0	0	0	0	0	0	0.0002	0	0	0	0	0
Fecal bacteria	Family	f__Spirochaetaceae	0.0002	0	0.0002	0	0	0	0	0	0.0014	0	0	0	0	0	0	0	0	0	0.0016	0.0036	0.0002	0	0	0.0002	0	0	0.0002	0	0	0.0056	0	0	0.0002	0	0	0.0012
Fecal bacteria	Family	f__Staphylococcaceae	0	0	0	0	0	0	0	0	0	0	0	0	0	0	0	0	0	0	0	0	0	0	0	0	0	0	0	0	0	0	0	0	0	0.0016	0	0
Fecal bacteria	Family	f__Streptococcaceae	0.021	0.0152	0.002	0.002	0.0016	0.0002	0	0.001	0.004	0.0004	0	0	0.0044	0.0006	0	0	0.0002	0.0002	0.0022	0.0002	0.001	0.0006	0.001	0	0.0002	0.0034	0	0.0132	0.0006	0.0004	0	0.002	0	0.0004	0.0002	0
Fecal bacteria	Family	f__Succinivibrionaceae	0.0298	0.014	0.0046	0	0.0014	0.0016	0	0.0008	0.0076	0	0.001	0.0204	0	0.0012	0.0026	0	0.0042	0.002	0.0604	0.0384	0.0046	0.0002	0	0.0056	0	0.0044	0.002	0	0.0016	0.0016	0	0	0.0734	0	0.0014	0.0068
Fecal bacteria	Family	f__Synergistaceae	0	0	0	0	0	0	0	0	0	0	0	0.0002	0	0.0002	0	0	0	0	0	0	0.0002	0	0.0002	0	0	0	0	0	0	0	0	0	0	0	0	0
Fecal bacteria	Family	f__Thermomonosporaceae	0	0	0	0	0	0	0	0	0	0	0	0	0.0002	0	0	0	0	0	0	0	0	0	0	0	0	0	0	0	0	0	0	0	0	0.0002	0	0
Fecal bacteria	Family	f__Turicibacteraceae	0.001	0.0012	0	0	0	0	0	0	0	0	0	0.0002	0	0	0	0	0	0	0.0036	0.0034	0	0	0	0	0	0	0	0	0	0	0	0	0	0	0	0.0004
Fecal bacteria	Family	f__Veillonellaceae	0.0564	0.0388	0.0248	0	0.055	0.0276	0.0002	0.0724	0.036	0.0152	0.0858	0.0522	0	0.0378	0.0562	0.0178	0.0116	0.0552	0.0698	0.0756	0.075	0.0004	0.1016	0.0626	0	0.1062	0.0254	0.0002	0.0672	0.0332	0	0.0064	0.0248	0	0.0034	0.0282
Fecal bacteria	Family	f__Victivallaceae	0	0	0	0	0	0	0	0	0	0	0	0	0	0	0	0	0	0	0	0	0	0	0	0	0	0	0	0	0	0	0	0	0.0004	0	0	0
Fecal bacteria	Family	f__Others	0.0456	0.0218	0.029	0.0002	0.0156	0.2004	0.0012	0.0112	0.0268	0.0002	0.0288	0.1434	0.0068	0.0588	0.1326	0	0.0158	0.0776	0.0664	0.041	0.0938	0.003	0.0608	0.074	0.0016	0.0286	0.0654	0	0.0118	0.2538	0	0.0972	0.1332	0.0004	0.0794	0.1426
Fecal bacteria	Order	o__Actinomycetales	0	0	0	0	0	0	0.0002	0	0	0	0	0	0.0006	0	0	0	0	0	0	0	0	0.0004	0	0	0	0	0	0	0	0	0	0	0	0.0002	0	0
Fecal bacteria	Order	o__Aeromonadales	0.03	0.014	0.0046	0	0.0014	0.0016	0	0.0008	0.0076	0	0.001	0.0206	0	0.0012	0.0026	0	0.0042	0.002	0.0606	0.0384	0.0062	0.0002	0	0.0056	0	0.0044	0.002	0	0.0016	0.0016	0	0	0.0734	0	0.0014	0.0068
Fecal bacteria	Order	o__Anaeroplasmatales	0.0006	0.083	0.1512	0	0	0.0008	0	0	0	0	0	0.0496	0	0	0	0	0	0.0032	0.0028	0.0006	0.0196	0	0	0.0004	0	0	0.0058	0	0	0	0	0	0.0026	0	0	0.0006
Fecal bacteria	Order	o__Bacillales	0	0	0	0	0	0	0.0008	0	0	0.0004	0	0	0.004	0	0	0	0	0	0	0	0	0.0002	0	0	0	0	0	0	0	0	0	0	0	0.003	0	0
Fecal bacteria	Order	o__Bacteroidales	0.5018	0.3864	0.498	0.0002	0.7792	0.7272	0.6708	0.7954	0.8462	0.4646	0.7638	0.6592	0.0334	0.7556	0.6804	0.0396	0.86	0.7534	0.409	0.572	0.518	0.1982	0.7512	0.671	0.023	0.688	0.6764	0.343	0.7456	0.721	0.3186	0.6922	0.5548	0.0004	0.7642	0.6414
Fecal bacteria	Order	o__Burkholderiales	0.0176	0.019	0.018	0	0.0042	0.02	0	0.0076	0.0128	0	0.0172	0.0084	0	0.0102	0.0074	0	0.0062	0.006	0.0068	0.0078	0.01	0	0.0056	0.0082	0	0.0064	0.0094	0	0.0308	0.006	0	0.0126	0.0118	0	0.0076	0.0106
Fecal bacteria	Order	o__Campylobacterales	0	0	0	0	0	0	0	0	0	0	0	0	0	0	0	0	0	0	0	0.0002	0	0	0	0.0014	0	0	0.001	0	0	0.0008	0	0	0.0008	0	0.0002	0
Fecal bacteria	Order	o__Clostridiales	0.4072	0.458	0.2898	0.6232	0.1374	0.2084	0.0816	0.1834	0.1202	0.362	0.2078	0.2172	0.838	0.2124	0.2248	0.5708	0.1124	0.2106	0.4964	0.364	0.3808	0.657	0.2014	0.2782	0.449	0.2406	0.241	0.36	0.2078	0.2274	0.4534	0.1614	0.2316	0.8404	0.1712	0.2894
Fecal bacteria	Order	o__Coriobacteriales	0.0012	0.0008	0.0032	0	0.0018	0.0058	0.0012	0.0008	0.0012	0.0004	0.0004	0.0044	0	0.012	0.0024	0.0014	0.002	0.0024	0.0018	0.0002	0.0054	0	0.0014	0.0074	0	0.003	0.0022	0.0004	0.0022	0.0018	0	0.0052	0.0054	0	0.0074	0.0022
Fecal bacteria	Order	o__CW040	0.0004	0.0008	0.0006	0	0	0.0002	0	0	0	0	0	0	0	0	0	0	0.0006	0.0002	0.0002	0.0012	0.0006	0	0	0	0	0	0	0	0	0	0	0	0.0002	0	0	0
Fecal bacteria	Order	o__Desulfovibrionales	0	0	0.0014	0	0	0.0002	0	0	0	0	0	0.0016	0	0	0.0004	0	0	0.0002	0	0	0	0	0	0	0	0	0	0	0	0.0002	0	0	0.0016	0	0.0008	0.0016
Fecal bacteria	Order	o__Elusimicrobiales	0	0.0022	0	0	0	0	0	0	0	0	0	0	0	0	0	0	0	0.0004	0	0	0	0	0	0	0	0	0	0	0	0	0	0	0.0016	0	0	0
Fecal bacteria	Order	o__Enterobacteriales	0.01	0.011	0.017	0.2612	0.0436	0.0068	0.08	0.0068	0.0036	0.0506	0.002	0.0084	0.0986	0.004	0.0088	0.3716	0.0044	0.0026	0.0048	0.0022	0.0258	0.1022	0.0108	0.0098	0.2422	0.005	0.0262	0.2754	0.002	0.0112	0.0704	0.0408	0.0456	0.1334	0.0128	0.0128
Fecal bacteria	Order	o__Fusobacteriales	0	0	0	0	0	0	0	0	0	0	0	0	0	0	0	0	0	0	0	0	0	0	0	0	0	0	0.0006	0	0	0.0002	0	0	0	0	0	0
Fecal bacteria	Order	o__Lactobacillales	0.0232	0.0154	0.0026	0.1152	0.032	0.0024	0.1652	0.0016	0.0052	0.122	0	0.0002	0.0252	0.001	0	0.0166	0.0074	0.0022	0.0024	0.0002	0.0016	0.0416	0.0266	0.0002	0.2856	0.042	0.004	0.0212	0.01	0.0048	0.1572	0.0832	0	0.0224	0.0166	0.0004
Fecal bacteria	Order	o__Methanobacteriales	0.003	0.0034	0.0036	0.0002	0	0.002	0	0	0.0012	0	0.0006	0.0032	0	0.0014	0.004	0	0.0004	0.0082	0.0054	0.0016	0.0122	0	0	0.0038	0	0.0002	0.001	0	0	0.0002	0	0	0.0014	0	0.001	0.002
Fecal bacteria	Order	o__ML615J-28	0.0002	0	0	0	0	0	0	0	0	0	0	0	0	0	0	0	0	0	0	0	0	0	0	0	0	0	0	0	0	0	0	0	0	0	0	0
Fecal bacteria	Order	o__Mycoplasmatales	0	0	0	0	0	0	0	0	0	0	0	0	0	0	0	0	0	0	0.0002	0	0	0	0	0	0	0	0	0	0	0	0	0	0	0	0	0
Fecal bacteria	Order	o__Pasteurellales	0	0	0.0004	0	0	0	0	0	0	0	0	0	0	0	0	0	0	0	0	0	0	0	0	0	0	0	0	0	0	0.0006	0	0	0	0	0	0
Fecal bacteria	Order	o__Pirellulales	0.0002	0	0	0	0	0	0	0	0	0	0	0	0	0	0	0	0	0	0.0004	0	0	0	0	0	0	0	0	0	0	0	0	0	0	0	0	0
Fecal bacteria	Order	o__Pseudomonadales	0	0	0	0	0	0	0	0	0	0	0	0	0	0	0	0	0	0	0	0	0	0	0	0	0	0	0	0	0	0	0.0002	0	0	0	0	0
Fecal bacteria	Order	o__RF32	0.0002	0.0002	0.0036	0	0	0.0014	0	0	0	0	0	0.001	0	0.0002	0.0042	0	0	0.0006	0	0.0002	0.0006	0	0	0.001	0	0.0002	0	0	0	0.0014	0	0	0.008	0	0.0002	0.0078
Fecal bacteria	Order	o__RF39	0.0014	0.0034	0.0004	0	0.0004	0.0102	0.0002	0.0034	0	0	0.0068	0.0164	0	0.0018	0.0026	0	0.0022	0.0046	0.0038	0.0032	0.0118	0	0.0028	0.006	0.0002	0.0102	0.0062	0	0	0.0028	0	0.004	0.002	0	0.0112	0.0158
Fecal bacteria	Order	o__Rhizobiales	0	0	0	0	0	0	0	0	0	0	0	0	0.0002	0	0	0	0	0	0	0	0	0	0	0	0	0	0	0	0	0	0	0	0	0.0002	0	0
Fecal bacteria	Order	o__Sphaerochaetales	0	0	0	0	0	0	0	0	0	0	0	0	0	0	0	0	0	0	0	0	0	0	0	0	0	0	0	0	0	0	0	0	0.0004	0	0	0
Fecal bacteria	Order	o__Sphingobacteriales	0	0	0	0	0	0	0	0	0	0	0	0	0	0	0	0	0	0	0	0	0	0	0	0	0	0	0	0	0	0	0.0002	0	0	0	0	0
Fecal bacteria	Order	o__Spirochaetales	0.0002	0	0.0002	0	0	0	0	0	0.0014	0	0	0	0	0	0	0	0	0	0.0016	0.0036	0.0002	0	0	0.0002	0	0	0.0002	0	0	0.0056	0	0	0.0002	0	0	0.0012
Fecal bacteria	Order	o__Streptophyta	0	0	0	0	0	0.0002	0	0	0	0	0	0	0	0	0	0	0	0	0	0	0	0	0	0	0	0	0	0	0	0	0	0.0002	0	0	0	0
Fecal bacteria	Order	o__Synergistales	0	0	0	0	0	0	0	0	0	0	0	0.0002	0	0.0002	0	0	0	0	0	0	0.0002	0	0.0002	0	0	0	0	0	0	0	0	0	0	0	0	0
Fecal bacteria	Order	o__Turicibacterales	0.001	0.0012	0	0	0	0	0	0	0	0	0	0.0002	0	0	0	0	0	0	0.0036	0.0034	0	0	0	0	0	0	0	0	0	0	0	0	0	0	0	0.0004
Fecal bacteria	Order	o__Victivallales	0	0	0	0	0	0	0	0	0	0	0	0	0	0	0	0	0	0	0	0	0	0	0	0	0	0	0	0	0	0	0	0	0.0004	0	0	0
Fecal bacteria	Order	o__WCHB1-41	0.0004	0.0004	0.0004	0	0	0	0	0.0002	0	0	0	0.0002	0	0	0.0002	0	0	0	0	0	0	0.0002	0	0	0	0	0	0	0	0.0002	0	0	0.0002	0	0	0
Fecal bacteria	Order	o__YS2	0.0014	0.0008	0.0048	0	0	0.0128	0	0	0.0006	0	0.0004	0.0062	0	0	0.0608	0	0.0002	0.0034	0	0.0008	0.0052	0	0	0.0056	0	0	0.0082	0	0	0.014	0	0	0.0392	0	0.0004	0.0028
Fecal bacteria	Order	o__Others	0	0	0.0002	0	0	0	0	0	0	0	0	0.003	0	0	0.0014	0	0	0	0.0002	0.0004	0.0018	0	0	0.0012	0	0	0.0158	0	0	0.0002	0	0.0004	0.0188	0	0.005	0.0042
Fecal bacteria	Class	c__[Lentisphaeria]	0	0	0	0	0	0	0	0	0	0	0	0	0	0	0	0	0	0	0	0	0	0	0	0	0	0	0	0	0	0	0	0	0.0004	0	0	0
Fecal bacteria	Class	c__4C0d-2	0.0014	0.0008	0.0048	0	0	0.0128	0	0	0.0006	0	0.0004	0.0062	0	0	0.0608	0	0.0002	0.0034	0	0.0008	0.0052	0	0	0.0056	0	0	0.0082	0	0	0.014	0	0	0.0392	0	0.0004	0.0028
Fecal bacteria	Class	c__Actinobacteria	0	0.0028	0	0	0.0002	0	0.0002	0	0	0	0	0	0.0006	0	0	0	0.0008	0	0	0	0	0.0004	0	0	0	0.0004	0	0	0.0002	0	0	0	0	0.0002	0	0
Fecal bacteria	Class	c__Alphaproteobacteria	0.0002	0.0002	0.0038	0	0	0.0014	0	0	0	0	0	0.001	0.0002	0.0002	0.0042	0	0	0.0006	0	0.0002	0.0008	0	0	0.001	0	0.0002	0	0	0	0.0014	0	0.0004	0.008	0.0002	0.0004	0.0078
Fecal bacteria	Class	c__Anaerolineae	0.0002	0	0	0	0	0	0	0	0	0	0	0.0002	0	0	0	0	0	0	0.0002	0	0.0016	0	0	0	0	0	0	0	0	0	0	0	0	0	0	0
Fecal bacteria	Class	c__Bacilli	0.0242	0.0166	0.0026	0.1152	0.032	0.0024	0.166	0.0016	0.0052	0.1224	0	0.0004	0.0292	0.001	0	0.0166	0.0074	0.0022	0.006	0.0036	0.0016	0.0418	0.0266	0.0002	0.2856	0.042	0.004	0.0212	0.01	0.0048	0.1572	0.0832	0	0.0254	0.0166	0.0008
Fecal bacteria	Class	c__Bacteroidia	0.5018	0.3836	0.498	0.0002	0.779	0.7272	0.6708	0.7954	0.8462	0.4646	0.7638	0.6592	0.0334	0.7556	0.6804	0.0396	0.8592	0.7534	0.409	0.572	0.518	0.1982	0.7512	0.671	0.023	0.6876	0.6764	0.343	0.7454	0.721	0.3186	0.6922	0.5548	0.0004	0.7642	0.6414
Fecal bacteria	Class	c__Betaproteobacteria	0.0176	0.019	0.018	0	0.0042	0.02	0	0.0076	0.0128	0	0.0172	0.0084	0	0.0102	0.0074	0	0.0062	0.006	0.0068	0.0078	0.01	0	0.0056	0.0082	0	0.0064	0.0094	0	0.0308	0.006	0	0.0126	0.0118	0	0.0076	0.0106
Fecal bacteria	Class	c__Chloroplast	0	0	0	0	0	0.0002	0	0	0	0	0	0	0	0	0	0	0	0	0	0	0	0	0	0	0	0	0	0	0	0	0	0.0002	0	0	0	0
Fecal bacteria	Class	c__Clostridia	0.4072	0.458	0.2898	0.6232	0.1374	0.2084	0.0816	0.1834	0.1202	0.362	0.2078	0.2172	0.838	0.2124	0.2248	0.5708	0.1124	0.2106	0.4964	0.364	0.3808	0.657	0.2014	0.2782	0.449	0.2406	0.241	0.36	0.2078	0.2274	0.4534	0.1614	0.2316	0.8404	0.1712	0.2894
Fecal bacteria	Class	c__Coriobacteriia	0.0012	0.0008	0.0032	0	0.0018	0.0058	0.0012	0.0008	0.0012	0.0004	0.0004	0.0044	0	0.012	0.0024	0.0014	0.002	0.0024	0.0018	0.0002	0.0054	0	0.0014	0.0074	0	0.003	0.0022	0.0004	0.0022	0.0018	0	0.0052	0.0054	0	0.0074	0.0022
Fecal bacteria	Class	c__Deltaproteobacteria	0	0	0.0014	0	0	0.0002	0	0	0	0	0	0.0016	0	0	0.0004	0	0	0.0002	0	0	0	0	0	0	0	0	0	0	0	0.0002	0	0	0.0016	0	0.0008	0.0016
Fecal bacteria	Class	c__Elusimicrobia	0	0.0022	0	0	0	0	0	0	0	0	0	0	0	0	0	0	0	0.0004	0	0	0	0	0	0	0	0	0	0	0	0	0	0	0.0016	0	0	0
Fecal bacteria	Class	c__Epsilonproteobacteria	0	0	0	0	0	0	0	0	0	0	0	0	0	0	0	0	0	0	0	0.0002	0	0	0	0.0014	0	0	0.001	0	0	0.0008	0	0	0.0008	0	0.0002	0
Fecal bacteria	Class	c__Erysipelotrichi	0.01	0.011	0.0158	0.0276	0.0018	0.0064	0.0062	0.0012	0.0008	0.0054	0.0016	0.0084	0.0126	0.001	0.0088	0.0126	0.0014	0.002	0.0048	0.0022	0.0258	0.0036	0.0042	0.0068	0.0006	0.0036	0.0262	0.0312	0.0014	0.0082	0.008	0.0036	0.0456	0.0652	0.0104	0.0126
Fecal bacteria	Class	c__Fusobacteriia	0	0	0	0	0	0	0	0	0	0	0	0	0	0	0	0	0	0	0	0	0	0	0	0	0	0	0.0006	0	0	0.0002	0	0	0	0	0	0
Fecal bacteria	Class	c__Gammaproteobacteria	0.0298	0.014	0.0062	0.2336	0.0432	0.002	0.0738	0.0064	0.0104	0.0452	0.0014	0.0204	0.086	0.0042	0.0026	0.359	0.0072	0.0026	0.0604	0.0384	0.0046	0.0988	0.0066	0.0086	0.2416	0.0058	0.002	0.2442	0.0022	0.0052	0.0626	0.0372	0.0734	0.0682	0.0038	0.007
Fecal bacteria	Class	c__Methanobacteria	0.003	0.0034	0.0036	0.0002	0	0.002	0	0	0.0012	0	0.0006	0.0032	0	0.0014	0.004	0	0.0004	0.0082	0.0054	0.0016	0.0122	0	0	0.0038	0	0.0002	0.001	0	0	0.0002	0	0	0.0014	0	0.001	0.002
Fecal bacteria	Class	c__Mollicutes	0.002	0.0864	0.1516	0	0.0004	0.011	0.0002	0.0034	0	0	0.0068	0.066	0	0.0018	0.0026	0	0.0022	0.0078	0.0068	0.0038	0.0314	0	0.0028	0.0064	0.0002	0.0102	0.012	0	0	0.0028	0	0.004	0.0046	0	0.0112	0.0164
Fecal bacteria	Class	c__Planctomycetia	0.0002	0	0	0	0	0	0	0	0	0	0	0	0	0	0	0	0	0	0.0004	0	0	0	0	0	0	0	0	0	0	0	0	0	0	0	0	0
Fecal bacteria	Class	c__RF3	0.0002	0	0	0	0	0	0	0	0	0	0	0	0	0	0	0	0	0	0	0	0	0	0	0	0	0	0	0	0	0	0	0	0	0	0	0
Fecal bacteria	Class	c__Sphingobacteriia	0	0	0	0	0	0	0	0	0	0	0	0	0	0	0	0	0	0	0	0	0	0	0	0	0	0	0	0	0	0	0.0002	0	0	0	0	0
Fecal bacteria	Class	c__Spirochaetes	0.0002	0	0.0002	0	0	0	0	0	0.0014	0	0	0.0002	0	0.0002	0	0	0	0	0.0016	0.0036	0.0004	0	0.0002	0.0002	0	0	0.0002	0	0	0.0056	0	0	0.0006	0	0	0.0012
Fecal bacteria	Class	c__TM7-3	0.0004	0.0008	0.0006	0	0	0.0002	0	0	0	0	0	0	0	0	0	0	0.0006	0.0002	0.0002	0.0012	0.0006	0	0	0	0	0	0	0	0	0	0	0	0.0002	0	0	0
Fecal bacteria	Class	c__Verruco-5	0.0004	0.0004	0.0004	0	0	0	0	0.0002	0	0	0	0.0002	0	0	0.0002	0	0	0	0	0	0	0.0002	0	0	0	0	0	0	0	0.0002	0	0	0.0002	0	0	0
Fecal bacteria	Class	c__Others	0	0	0	0	0	0	0	0	0	0	0	0.003	0	0	0.0014	0	0	0	0.0002	0.0004	0.0016	0	0	0.0012	0	0	0.0158	0	0	0.0002	0	0	0.0188	0	0.0048	0.0042
Fecal bacteria	Phylum	p__Euryarchaeota	0.003	0.0034	0.0036	0.0002	0	0.002	0	0	0.0012	0	0.0006	0.0032	0	0.0014	0.004	0	0.0004	0.0082	0.0054	0.0016	0.0122	0	0	0.0038	0	0.0002	0.001	0	0	0.0002	0	0	0.0014	0	0.001	0.002
Fecal bacteria	Phylum	p__Others	0	0	0	0	0	0	0	0	0	0	0	0.0028	0	0	0.0008	0	0	0	0.0002	0.0004	0.0016	0	0	0.0008	0	0	0.015	0	0	0	0	0	0.018	0	0.0048	0.0028
Fecal bacteria	Phylum	p__Actinobacteria	0.0012	0.0036	0.0032	0	0.002	0.0058	0.0014	0.0008	0.0012	0.0004	0.0004	0.0044	0.0006	0.012	0.0024	0.0014	0.0028	0.0024	0.0018	0.0002	0.0054	0.0004	0.0014	0.0074	0	0.0034	0.0022	0.0004	0.0024	0.0018	0	0.0052	0.0054	0.0002	0.0074	0.0022
Fecal bacteria	Phylum	p__Bacteroidetes	0.5018	0.3836	0.498	0.0002	0.779	0.7272	0.6708	0.7954	0.8462	0.4646	0.7638	0.6592	0.0334	0.7556	0.6806	0.0396	0.8592	0.7534	0.409	0.572	0.518	0.1982	0.7512	0.671	0.023	0.6876	0.6764	0.343	0.7454	0.721	0.3188	0.6922	0.5554	0.0004	0.7642	0.6414
Fecal bacteria	Phylum	p__Chloroflexi	0.0002	0	0	0	0	0	0	0	0	0	0	0.0002	0	0	0	0	0	0	0.0002	0	0.0016	0	0	0	0	0	0	0	0	0	0	0	0	0	0	0
Fecal bacteria	Phylum	p__Cyanobacteria	0.0014	0.0008	0.0048	0	0	0.013	0	0	0.0006	0	0.0004	0.0062	0	0	0.0608	0	0.0002	0.0034	0	0.0008	0.0052	0	0	0.0056	0	0	0.0082	0	0	0.014	0	0.0002	0.0392	0	0.0004	0.0028
Fecal bacteria	Phylum	p__Elusimicrobia	0	0.0022	0	0	0	0	0	0	0	0	0	0	0	0	0	0	0	0.0004	0	0	0	0	0	0	0	0	0	0	0	0	0	0	0.0016	0	0	0
Fecal bacteria	Phylum	p__Firmicutes	0.4414	0.4856	0.3082	0.766	0.1712	0.2172	0.2538	0.1862	0.1262	0.4898	0.2094	0.2262	0.8798	0.2144	0.234	0.6	0.1212	0.2148	0.5072	0.3698	0.4082	0.7024	0.2322	0.2856	0.7352	0.2862	0.272	0.4124	0.2192	0.2406	0.6186	0.2482	0.2774	0.931	0.1982	0.3042
Fecal bacteria	Phylum	p__Fusobacteria	0	0	0	0	0	0	0	0	0	0	0	0	0	0	0	0	0	0	0	0	0	0	0	0	0	0	0.0006	0	0	0.0002	0	0	0	0	0	0
Fecal bacteria	Phylum	p__Lentisphaerae	0	0	0	0	0	0	0	0	0	0	0	0	0	0	0	0	0	0	0	0	0	0	0	0	0	0	0	0	0	0	0	0	0.0004	0	0	0
Fecal bacteria	Phylum	p__Planctomycetes	0.0002	0	0	0	0	0	0	0	0	0	0	0	0	0	0	0	0	0	0.0004	0	0	0	0	0	0	0	0	0	0	0	0	0	0	0	0	0
Fecal bacteria	Phylum	p__Proteobacteria	0.0476	0.0332	0.0294	0.2336	0.0474	0.0236	0.0738	0.014	0.0232	0.0452	0.0186	0.0314	0.0862	0.0146	0.0146	0.359	0.0134	0.0094	0.0672	0.0466	0.0154	0.0988	0.0122	0.0192	0.2416	0.0124	0.0124	0.2442	0.033	0.0136	0.0626	0.0502	0.0956	0.0684	0.0128	0.027
Fecal bacteria	Phylum	p__Spirochaetes	0.0002	0	0.0002	0	0	0	0	0	0.0014	0	0	0	0	0	0	0	0	0	0.0016	0.0036	0.0002	0	0	0.0002	0	0	0.0002	0	0	0.0056	0	0	0.0006	0	0	0.0012
Fecal bacteria	Phylum	p__Synergistetes	0	0	0	0	0	0	0	0	0	0	0	0.0002	0	0.0002	0	0	0	0	0	0	0.0002	0	0.0002	0	0	0	0	0	0	0	0	0	0	0	0	0
Fecal bacteria	Phylum	p__TM7	0.0004	0.0008	0.0006	0	0	0.0002	0	0	0	0	0	0	0	0	0	0	0.0006	0.0002	0.0002	0.0012	0.0006	0	0	0	0	0	0	0	0	0	0	0	0.0002	0	0	0
Fecal bacteria	Phylum	p__Tenericutes	0.0022	0.0864	0.1516	0	0.0004	0.011	0.0002	0.0034	0	0	0.0068	0.066	0	0.0018	0.0026	0	0.0022	0.0078	0.0068	0.0038	0.0314	0	0.0028	0.0064	0.0002	0.0102	0.012	0	0	0.0028	0	0.004	0.0046	0	0.0112	0.0164
Fecal bacteria	Phylum	p__Verrucomicrobia	0.0004	0.0004	0.0004	0	0	0	0	0.0002	0	0	0	0.0002	0	0	0.0002	0	0	0	0	0	0	0.0002	0	0	0	0	0	0	0	0.0002	0	0	0.0002	0	0	0
Fecal acids	Fecal_Acid	Phosphoric_acid	618.37	897.049	135.536	875.826	622.37	296.751	359.493	449.304	645.138	1164.55	202.756	252.977	62.799	198.218	453.091	1753.39	281.033	706.893	285.8	440.993	218.148	306.301	489.477	176.073	669.198	585.523	254.003	463.464	680.028	365.584	1192.51	306.449	447.92	291.964	517.363	566.09
Fecal acids	Fecal_Acid	Lactic_acid	0	131.727	2.766	0	35.534	20.152	0	151.687	15.312	148.783	28.806	33.569	0	0	29.837	195.143	17.949	2.823	216.443	260.692	0	0	116.429	8.46	57.117	42.703	18.663	0	54.09	0	0	89.407	0	0	47.657	0
Fecal acids	Fecal_Acid	Succinic_acid	198.17	0	1993.97	1069.9	11.322	1.824	2335.35	4.438	4.289	0	1.794	0	1189.62	4.986	6.1	543.769	4.75	3.432	1352.02	186.649	2.068	1033.98	0	0	65.085	3.659	0	1189.02	2.147	5.714	3239.57	2.914	1.76	367.005	0	0
Fecal acids	Fecal_Acid	Acetic_acid	4061.55	7865.1	2308.48	2223.64	2406.53	3353.51	2714.13	1883.61	3469.86	6754.6	2766.98	2973.12	3051.1	1683.28	5030.22	3345.82	3088.74	3078.02	4815.48	3628.66	2249.65	1372.11	3728.94	2184.08	773.512	3839.14	1604.89	4156.75	4936.57	2571.6	4962.19	6896.24	2301.45	2071.43	3641.33	2466.75
Fecal acids	Fecal_Acid	Propionic_acid	2953.58	4756.63	937.325	259.545	877.147	1630.04	718.238	798.271	2117.64	2401.07	1574.26	1343.14	300.196	1035.78	2365.44	659.333	1496.4	1850.44	390.13	1664.98	1397.29	248.171	2456.06	899.322	195.514	2140.46	689.16	159.42	2553.52	1313.36	525.935	2937.23	1227.93	293.346	2062.17	1256.85
Fecal acids	Fecal_Acid	Butyric_acid	5046.82	2736.12	361.536	2524.9	430.692	627.125	2110.71	311.942	832.454	3829.91	657.956	563.216	3878.01	397.702	852.081	7490.19	478.491	638.523	1086.41	911.507	602.234	2931.17	1732.28	283.48	789.363	1007.63	250.734	1326.13	906.085	480.998	5081.06	3312.44	303.095	2592.22	832.717	327.956
Fecal acids	Fecal_Acid	Valeric_acid	0	16.075	13.928	18.367	0	83.62	15.556	7.904	0	13.322	0	0	0	0	145.286	10.976	9.381	0	8.831	7.299	0	0	219.879	33.953	0	189.511	0	0	0	113.546	0	0	110.226	0	0	101.695
Fecal acids	Fecal_Acid	Isovaleric_acid	0	414.078	8.461	5.86	11.165	47.465	9.871	14.293	147.565	48.689	41.006	193.143	6.603	13.779	197.014	10.216	8.07	123.925	17.346	38.898	83.892	0	764.661	157.877	0	181.454	79.781	0	236.537	152.602	0	543.829	143.443	295.789	464.134	101.212
Fecal_Diversity	Alpha_diversity	Observed_OTU	433	309	312	87	187	331	85	178	189	106	158	283	107	213	272	54	146	238	420	377	354	117	181	320	63	203	454	77	201	346	71	222	373	136	274	382
Fecal_Diversity	Alpha_diversity	Chao_1	666.333	478.5	447.353	108.429	330.636	446.431	155.857	305.8	254	197.111	228.8	410.658	159	302.516	382.758	67	203.417	315	706.286	594.56	510.308	192	283.24	454.638	68	309.731	730.537	108.625	262.737	588.935	188	322.636	604.122	190.474	486.062	598.528
Fecal_Diversity	Alpha_diversity	Shannon	4.42292	4.15437	3.9705	2.59803	3.02584	3.96104	1.71565	2.93616	3.44072	2.7974	3.01208	3.89989	2.71059	3.54911	3.97293	2.01525	2.64944	3.55964	4.58108	4.00073	4.5276	2.43895	3.15325	4.02515	2.20728	3.49865	4.35263	2.22148	3.39205	3.81089	2.13239	3.27562	4.47251	3.21852	3.79239	4.4022
Fecal_Diversity	Alpha_diversity	Simpson	0.963794	0.962023	0.950737	0.86556	0.892824	0.952555	0.603994	0.885747	0.937935	0.87046	0.905153	0.946231	0.886739	0.913958	0.956335	0.780041	0.832487	0.924148	0.976022	0.929471	0.97796	0.815028	0.882807	0.947189	0.831054	0.93396	0.95811	0.812375	0.930111	0.920348	0.812072	0.878826	0.976049	0.934897	0.94142	0.968245
Immunity	serum	serum_IgA	1243.5	103.13	114.09	2861.5	93.05	179.34	704.75	84.37	271.7	622.5	229.4	301.6	1344.2	141.19	254.6	227.075	38.55	111.81	1693.5	86.51	94.31	924.75	192.13	156.29	756.4	123.47	216.8	1032.2	165.76	393.3	1453.75	142.99	207.06	365.875	26.7525	41.51
Immunity	serum	serum_IgG	115.75	79.95	90.405	5.3175	3.3965	3.42375	3.9145	2.3815	2.4465	39.2775	14.19	9.1425	17.0975	7.8475	8.9225	29.1925	16.0325	10.3575	6.45	3.88575	2.079	7.6675	5.205	3.27525	8.225	4.99125	6.12	16.83	11.025	9.86	45.0625	14.165	7.7675	35.3575	13.6375	7.5825
Immunity	serum	serum_INF_gamma	0	5.111	8.65	44.42	4.1265	11.785	10.755	5.951	10.91	0	0	5.2135	0	7.323	5.583	3.801	6.199	6.387	3.308	30.695	3.453	14.035	0	0	0	6.1975	5.625	0	5.072	16.863	0	0	28.105	4.504	13.54	5.959
Immunity	serum	serum_IL_1beta	102.253	0	64.9504	63.2445	53.0636	25.9585	30.911	13.679	34.6407	90.413	9.21307	40.4686	18.1646	46.7479	40.0513	4.7667	8.80805	11.2406	43.3944	4.36345	7.99848	225.209	106.226	95.2226	38.8002	7.99848	3.55745	0	18.5733	21.4391	24.724	62.3926	58.5667	88.2333	22.6697	82.5851
Immunity	fecal_immunity	fecal_IgA	11.34	82.92	82.2	90.145	61.87	0.4189	20.695	9.759	63.76	11.52	27.225	16.71	3.659	42.67	42.415	20.245	2.6035	40.39	29.975	59.765	19.06	25.595	51.16	1.6465	4.802	44.61	51.59	34.4	32.395	1.3405	98.42	29.405	4.811	28.275	34.69	2.202
Immunity	fecal_immunity	fecal_IgG	122.9	0.1169	0.08281	1631.5	558.2	0.06068	76540	120.2	0.080675	541.1	14.48	0.08875	34.95	2.0095	0.1987	17.275	17.245	0.211	1711.5	188.4	0.1088	544.5	0.18	0.1461	335.5	19.82	0.065415	1331	21.62	0.016515	4599.5	36.89	0.14715	504.6	6.9035	0.036905
Serum	serum	GLU	71.0453	79.0843	95.1624	57.3119	66.5233	79.7542	67.4202	105.146	108.275	97.1485	84.6313	102.016	96.2952	76.5553	106.87	74.874	95.6288	93.0345	59.3217	79.4193	86.9559	67.8632	68.0306	77.912	76.9819	71.2448	72.1141	76.9819	77.6773	86.7175	70.2103	101.23	83.6052	64.4966	44.2607	111.714
Serum	serum	NEFA	0.32384	0.185665	0.169908	0.542012	0.256571	0.157787	0.444847	0.27035	0.223189	0.585152	0.427162	0.41655	0.443777	0.487743	0.322868	0.436073	0.28535	0.353175	0.255965	0.154151	0.205058	0.359204	0.437581	0.390856	0.266873	0.578374	0.397776	0.397686	1.15463	0.19725	0.704235	0.322228	0.486113	0.448131	0.635028	0.176829
Serum	serum	BHBA	146.748	177.738	221.416	116.278	176.349	237.017	200.556	256.335	239.493	107.898	169.744	319.725	205.699	294.165	337.969	121.174	290.691	351.412	137.699	162.486	227.138	128.404	122.588	178.299	171.132	278.308	281.358	104.424	208.727	258.605	116.079	224.886	266.832	106.904	193.312	286.87
Serum	serum	SUN	5.7	8.4	7.5	16.9	13	8.2	10.5	8.9	9.6	14.5	10.5	10.5	5.7	13.4	12.9	8.1	10.1	8.6	5.6	9.8	9.8	4.7	9.7	6.6	6.1	12.5	7.8	7.2	11.8	7.9	9.6	12.5	9.5	13.6	17.4	11.3
Serum	serum	T-Cho	53	103	100	55	134	108	57	148	121	71	138	150	51	175	173	65	170	165	58	106	132	45	145	165	65	199	167	77	178	149	65	163	158	70	183	209
Serum	serum	Ca2+	9.54736	9.81715	10.1769	11.0162	9.997	10.4616	8.71746	9.44762	9.5746	10.2095	11.8127	9.62222	9.5435	9.34436	10.6311	9.72733	9.8652	10.3554	10.5965	9.95204	9.92206	10.6115	10.4317	10.3567	10.2254	9.65397	9.6381	9.27302	9.32063	10.0032	10.3248	9.92647	11.06	9.72733	10.2788	10.8303
Serum	serum	IGF-1	9.939	51.162	64.2315	9.92	27.675	37.584	13.161	37.441	64.896	23.272	24.45	39.9035	20.737	10.125	46.644	5.4045	21.692	48.75	24.055	56.302	65.792	18.989	29.843	40.016	19.519	66.312	72.359	7.435	7.796	26.842	15.135	21.602	50.4645	2.2965	15.9835	45.618
Serum	serum	Corticosterone	1614.5	1029.66	901.621	1059.94	716.107	784.88	1418.56	856.366	843.307	1035.4	794.032	777.902	947.53	651.206	666.446	827.223	731.389	694.22	805.833	592.663	579.807	1233.3	940.014	763.388	818.104	654.101	709.212	1036.92	751.794	702.32	894.108	675.893	799.367	950.421	640.005	611.661
Body_condition	Physique	Withers height	68.2	72.6	79.4	76.6	80.4	87	68.3	71	76.5	73.6	76	87.2	72.4	77.66	83.5	73.4	73.4	93.6	70.2	75.5	79.8	69.8	75	80.2	72.7	76.6	86.6	76.2	77.4	88.6	65.6	68.6	79.9	68.7	76.4	85.2
Body_condition	Physique	Body length	58	67.8	80.4	66	72.2	83	61.2	65.8	75	69.2	69	85	60.4	55.4	76.2	64	64	77.4	54.2	67.4	73	62.4	69	76.6	63.6	70.6	82.5	67.2	73.4	91.4	59.2	66	77.3	60.4	73	85.6
Body_condition	Physique	Heart girth	68	78	94	76	84	95	68	78	90	78	87	100	73	80	91	72	78	93	69	82	96	71	84	98	67	83	95	75	82	93	65	72	84	72	82	97
Body_condition	Physique	Waist circumference	67	78	104	74	84	101	68	83	99	76	84	103	70	79	97	70	78	96	66	81	99	72	84	102	68	83	105	73	84	106	66	72	87	70	81	99
Body_condition	Physique	Body weight	28.5	42.5	68.1452	37.5	50.5	79	26.8	41.5	65.1538	38.75	50.42	77.125	32.5	41.5	66.6071	30	39.5	68	29	45.6452	70.6774	35	51	77.5	31	48	76.2353	37.875	50.037	79.9677	24	33	51.3871	32.5	50.5	74

## Sheet: Fig. 3
LDA analysis
sample_category	Con_30d	Con_30d	Con_30d	Con_30d	Con_30d	Con_30d	Con_60d	Con_60d	Con_60d	Con_60d	Con_60d	Con_60d	Exp_30d	Exp_30d	Exp_30d	Exp_30d	Exp_30d	Exp_30d	Exp_60d	Exp_60d	Exp_60d	Exp_60d	Exp_60d	Exp_60d
condition	Con	Con	Con	Con	Con	Con	Con	Con	Con	Con	Con	Con	Exp	Exp	Exp	Exp	Exp	Exp	Exp	Exp	Exp	Exp	Exp	Exp
sample_id	C_M_No6_30d	C_M_No1_30d	C_F_No4_30d	C_M_No2_30d	C_F_No5_30d	C_M_No3_30d	C_M_No3_60d	C_M_No6_60d	C_M_No1_60d	C_F_No4_60d	C_M_No2_60d	C_F_No5_60d	T_M_No12_30d	T_M_No7_30d	T_M_No9_30d	T_M_No8_30d	T_F_No10_30d	T_F_No11_30d	T_M_No12_60d	T_M_No7_60d	T_M_No9_60d	T_M_No8_60d	T_F_No11_60d	T_F_No10_60d
Archaea	0.0006	0.0038	0.0006	0.001	0.0018	0.0002	0.0014	0.0092	0.0058	0.0042	0.0028	0.0052	0.0024	0.0022	0.0002	0.0002	0.0006	0.0006	0.003	0.0126	0.0026	0.0046	0.0058	0.0026
Archaea|Euryarchaeota|Methanobacteria|Methanobacteriales|Methanobacteriaceae|Methanobrevibacter	0.0004	0.0028	0	0	0.0012	0	0.0006	0.0048	0.0028	0.0022	0.002	0.0028	0.0002	0.0012	0.0002	0	0	0	0.0018	0.0086	0.0008	0.003	0.0008	0.0002
Archaea|Euryarchaeota|Methanobacteria|Methanobacteriales|Methanobacteriaceae|Methanosphaera	0	0.0006	0.0006	0	0.0002	0	0.0006	0.0034	0.0008	0.001	0	0.0012	0.0008	0.0004	0	0	0	0	0.0002	0.0036	0.0002	0.0008	0.0006	0
Archaea|Euryarchaeota|A_others	0.0002	0.0004	2.67e-16	0.001	0.0004	0.0002	0.0002	0.001	0.0022	0.001	0.0008	0.0012	0.0014	0.0006	2e-16	0.0002	0.0006	0.0006	0.001	0.0004	0.0016	0.0008	0.0044	0.0024
Bacteria	0.9994	0.9962	0.9994	0.999	0.9982	0.9998	0.9986	0.9908	0.9942	0.9958	0.9972	0.9948	0.9976	0.9978	0.9998	0.9998	0.9994	0.9994	0.997	0.9874	0.9974	0.9954	0.9942	0.9974
Bacteria|Actinobacteria|Actinobacteria|Bifidobacteriales|Bifidobacteriaceae|Bifidobacterium	0.0008	0.0028	0	0.0002	0	0	0	0	0	0	0	0	0	0	0.0004	0	0.0002	0	0	0	0	0	0	0
Bacteria|Actinobacteria|Coriobacteriia|Coriobacteriales|Coriobacteriaceae	0.0014	0.0004	0.0002	0.0008	0.012	0	0.001	0.0016	0.001	0.0026	0.0008	0.0014	0.006	0.0002	0.0012	0.0006	0.0006	0.0018	0.002	0.0014	0.0016	0.0034	0.0042	0.0016
Bacteria|Actinobacteria|Coriobacteriia|Coriobacteriales|Coriobacteriaceae|Adlercreutzia	0	0.0004	0	0	0	0	0	0.0006	0.0012	0.0002	0.0006	0	0	0	0	0.0002	0	0	0.0002	0.0006	0	0	0	0
Bacteria|Actinobacteria|Coriobacteriia|Coriobacteriales|Coriobacteriaceae|Atopobium	0	0	0	0	0	0	0	0	0.0006	0.0016	0.0042	0.001	0	0	0	0	0.0002	0	0	0.0034	0.0006	0.0034	0.0012	0
Bacteria|Actinobacteria|Coriobacteriia|Coriobacteriales|Coriobacteriaceae|Collinsella	0.0004	0	0.0002	0.001	0	0.0008	0	0	0.0002	0	0.0002	0	0.0012	0	0.0018	0.0006	0.0014	0.0034	0	0	0	0.0002	0	0
Bacteria|Bacteroidetes|Bacteroidia|Bacteroidales	0	0	0.0002	0.0002	0	0	0	0.0008	0.0004	0.0004	0.0004	0	0.0002	0.0004	0.0008	0	0.0006	0.0004	0.001	0	0.0002	0.0006	0.0006	0.0008
Bacteria|Bacteroidetes|Bacteroidia|Bacteroidales	0	0.0002	0.004	0.006	0.0172	0.0004	0.014	0.0178	0	0.0516	0.1364	0.0078	0.013	0.016	0.0046	0.02	0.0026	0.0042	0.0688	0.0334	0.0058	0.027	0.026	0.2014
Bacteria|Bacteroidetes|Bacteroidia|Bacteroidales|[Barnesiellaceae]	0	0	0	0.0002	0	0	0	0	0	0	0	0.0016	0.0002	0	0.0006	0.0028	0.0008	0.0006	0	0	0.0054	0.0002	0.003	0
Bacteria|Bacteroidetes|Bacteroidia|Bacteroidales|[Odoribacteraceae]|Butyricimonas	0	0	0	0	0.0002	0	0.0014	0	0	0.0002	0.0002	0	0	0	0	0	0	0	0.0002	0.0008	0.0002	0	0.0004	0.0002
Bacteria|Bacteroidetes|Bacteroidia|Bacteroidales|[Odoribacteraceae]|Odoribacter	0	0	0	0.0002	0.0226	0.0006	0.0034	0	0	0.008	0.008	0.0072	0.0106	0	0	0.0002	0.0004	0.0014	0.0084	0.0074	0.012	0.0246	0.0078	0.0136
Bacteria|Bacteroidetes|Bacteroidia|Bacteroidales|[Paraprevotellaceae]|[Prevotella]	0.0336	0.0094	0.1288	0.1254	0.0154	0.2286	0.051	0.0316	0.0136	0.065	0.0984	0.0972	0.2106	0.0442	0.0326	0.0092	0.1362	0.0552	0.1114	0.0264	0.2834	0.2336	0.1812	0.2142
Bacteria|Bacteroidetes|Bacteroidia|Bacteroidales|[Paraprevotellaceae]|CF231	0	0.0116	0.0046	0.0072	0.0324	0.0048	0.0178	0.01	0.0076	0.0042	0.0146	0.0294	0.0174	0.0082	0.0004	0.0002	0.005	0.0034	0.008	0.0032	0.0406	0.0394	0.0114	0.0046
Bacteria|Bacteroidetes|Bacteroidia|Bacteroidales|Bacteroidaceae|5-7N15	0	0.0006	0	0	0	0	0	0	0	0	0	0	0	0.0112	0	0	0	0	0	0	0	0	0	0
Bacteria|Bacteroidetes|Bacteroidia|Bacteroidales|Bacteroidaceae|Bacteroides	0.3938	0.0922	0.2238	0.2746	0.3988	0.2854	0.4088	0.3596	0.335	0.2604	0.1634	0.2048	0.304	0.0006	0.2738	0.4366	0.4232	0.526	0.1838	0.1576	0.1868	0.1398	0.1448	0.0988
Bacteria|Bacteroidetes|Bacteroidia|Bacteroidales|Porphyromonadaceae|Parabacteroides	0	0.0048	0.009	0.0036	0.0182	0.0002	0.011	0.0162	0.0084	0.0478	0.0146	0.0336	0.0082	0.003	0.0018	0.0116	0.0042	0.004	0.012	0.023	0.0152	0.014	0.0144	0.0134
Bacteria|Bacteroidetes|Bacteroidia|Bacteroidales|Prevotellaceae	0	0	0	0	0.0074	0	0.0026	0.009	0	0.0142	0.003	0.0044	0.032	0.0026	0	0	0	0.002	0.0008	0.011	0.0076	0.0102	0.0078	0.001
Bacteria|Bacteroidetes|Bacteroidia|Bacteroidales|Prevotellaceae|Prevotella	0.4318	0.255	0.3934	0.361	0.2252	0.2754	0.333	0.3082	0.1322	0.2062	0.247	0.2436	0.0616	0.447	0.3728	0.2656	0.1718	0.0886	0.183	0.2278	0.1036	0.1666	0.1142	0.1108
Bacteria|Bacteroidetes|Bacteroidia|Bacteroidales|RF16	0	0	0	0	0	0	0	0.0002	0	0	0	0.0006	0	0.0004	0	0	0	0	0.0096	0.0026	0.0012	0.0016	0.0004	0.0032
Bacteria|Bacteroidetes|Bacteroidia|Bacteroidales|Rikenellaceae	0	0	0	0	0	0	0	0	0.0006	0	0.0004	0.0022	0	0.0034	0	0.0002	0	0	0.0114	0.0034	0.01	0.0012	0.0056	0.005
Bacteria|Bacteroidetes|Bacteroidia|Bacteroidales|S24-7	0	0.0098	0	0.0006	0.0182	0	0.0032	0	0	0.001	0.0404	0.0474	0.106	0.035	0.0002	0.0048	0.0006	0.0064	0.043	0.0214	0.0042	0.0122	0.037	0.0538
Bacteria|Chloroflexi|Anaerolineae|Anaerolineales|Anaerolinaceae|SHD-231	0	0	0	0	0	0	0	0	0	0.0002	0	0	0	0	0	0	0	0	0	0.0016	0	0	0	0
Bacteria|Cyanobacteria|4C0d-2|YS2	0.0002	0.0008	0.0004	0	0	0	0.0006	0.0034	0.0048	0.0062	0.0128	0.0608	0.0004	0.0008	0	0	0	0	0.0028	0.0052	0.0082	0.0056	0.0392	0.014
Bacteria|Elusimicrobia|Elusimicrobia|Elusimicrobiales|Elusimicrobiaceae	0	0.0022	0	0	0	0	0	0.0004	0	0	0	0	0	0	0	0	0	0	0	0	0	0	0.0016	0
Bacteria|Firmicutes	0	0	0	0	0	0	0	0	0	0.0002	0	0.0004	0	0	0	0	0	0	0.0014	0	0.0008	0.0004	0.0002	0.0002
Bacteria|Firmicutes|Bacilli|Bacillales	0	0	0	0	0	0	0	0	0	0	0	0	0	0	0	0	0	0	0	0	0	0	0	0
Bacteria|Firmicutes|Bacilli|Bacillales|Planococcaceae|Lysinibacillus	0	0	0	0	0	0	0	0	0	0	0	0	0	0	0	0	0	0	0	0	0	0	0	0
Bacteria|Firmicutes|Bacilli|Bacillales|Staphylococcaceae|Staphylococcus	0	0	0	0	0	0	0	0	0	0	0	0	0	0	0	0	0	0	0	0	0	0	0	0
Bacteria|Firmicutes|Bacilli|Lactobacillales|Enterococcaceae|Enterococcus	0	0	0	0.0002	0.0002	0	0	0	0	0	0	0	0	0	0	0	0	0	0	0	0	0	0	0
Bacteria|Firmicutes|Bacilli|Lactobacillales|Lactobacillaceae|Lactobacillus	0.0072	0.0002	0	0.0302	0.0002	0.0006	0.0012	0.002	0.0006	0.0002	0.0022	0	0.0164	0	0.0386	0.0256	0.0094	0.0812	0.0004	0.0006	0.004	0.0002	0	0.0044
Bacteria|Firmicutes|Bacilli|Lactobacillales|Streptococcaceae|Streptococcus	0.0002	0.0152	0	0.0016	0.0006	0.001	0.004	0.0002	0.002	0	0	0	0.0002	0.0002	0.0034	0.001	0.0006	0.002	0	0.001	0	0	0	0.0004
Bacteria|Firmicutes|Bacilli|Turicibacterales|Turicibacteraceae|Turicibacter	0	0.0012	0	0	0	0	0	0	0	0.0002	0	0	0	0.0034	0	0	0	0	0.0004	0	0	0	0	0
Bacteria|Firmicutes|Clostridia|Clostridiales	0	0.0024	0	0	0.001	0	0.0004	0.003	0.0004	0.0026	0.0028	0.001	0.0016	0.004	0	0	0	0	0.0078	0.0068	0.006	0.0096	0.0062	0.002
Bacteria|Firmicutes|Clostridia|Clostridiales	0.0134	0.01	0.0084	0.0054	0.0204	0.0072	0.0008	0.0312	0.0108	0.0144	0.0216	0.0212	0.0392	0.013	0.011	0.0264	0.0044	0.084	0.0224	0.0112	0.0074	0.0088	0.018	0.0178
Bacteria|Firmicutes|Clostridia|Clostridiales|[Mogibacteriaceae]	0	0.0014	0	0	0.0002	0	0	0	0.004	0.0002	0.002	0.0016	0.0006	0.0016	0.0002	0	0	0	0.002	0.0088	0.001	0.0044	0.0022	0.0016
Bacteria|Firmicutes|Clostridia|Clostridiales|[Mogibacteriaceae]|Mogibacterium	0.0004	0.0006	0	0.0002	0.0002	0	0.0006	0.0008	0	0.0002	0	0	0.0004	0.0002	0	0.001	0	0.0006	0.0004	0.0004	0	0	0.0006	0
Bacteria|Firmicutes|Clostridia|Clostridiales|Clostridiaceae	0	0.0512	0	0	0.0006	0.0006	0	0.0024	0.002	0	0	0	0	0.0056	0	0	0.0012	0	0.0002	0	0.0002	0	0	0.0024
Bacteria|Firmicutes|Clostridia|Clostridiales|Clostridiaceae	0	0.0002	0	0	0	0	0	0	0	0	0	0	0	0.0004	0	0	0	0	0	0	0	0	0	0
Bacteria|Firmicutes|Clostridia|Clostridiales|Clostridiaceae|Clostridium	0.0064	0.0296	0.0002	0	0.0036	0	0.0088	0.0086	0.0164	0.0014	0.0006	0.003	0.0004	0.0152	0	0	0.0042	0.0004	0.0026	0.0066	0.0008	0.0024	0.0026	0.003
Bacteria|Firmicutes|Clostridia|Clostridiales|Clostridiaceae|Sarcina	0	0.0008	0	0	0	0	0	0.0002	0	0	0	0	0	0	0	0.0004	0.0004	0	0	0	0	0	0	0
Bacteria|Firmicutes|Clostridia|Clostridiales|Clostridiaceae|SMB53	0	0.005	0	0	0	0	0.0002	0.0004	0.0008	0.0002	0.0016	0	0.0008	0.0062	0.0002	0	0.0016	0	0.0008	0	0	0	0	0.0002
Bacteria|Firmicutes|Clostridia|Clostridiales|Lachnospiraceae	0.0004	0.0092	0.0026	0.0004	0.0014	0.001	0.0016	0.004	0.0108	0.003	0.0056	0.0074	0.0008	0.0096	0.0002	0	0.0006	0.0002	0.0134	0.011	0.0084	0.0062	0.009	0.0112
Bacteria|Firmicutes|Clostridia|Clostridiales|Lachnospiraceae	0.012	0.0552	0.0232	0.0118	0.0078	0.0166	0.007	0.0098	0.0538	0.0164	0.0364	0.0308	0.005	0.0364	0.012	0.0064	0.0164	0.007	0.025	0.084	0.054	0.0262	0.0366	0.0432
Bacteria|Firmicutes|Clostridia|Clostridiales|Lachnospiraceae|[Ruminococcus]	0.006	0.0038	0.0018	0.0006	0.0026	0.0034	0.003	0.0012	0.0052	0.0006	0.0004	0.0004	0.0016	0	0.0072	0.0014	0.0058	0.0042	0.0004	0.0008	0.0008	0.0002	0.0002	0.0002
Bacteria|Firmicutes|Clostridia|Clostridiales|Lachnospiraceae|Anaerostipes	0	0.0046	0	0	0	0	0	0	0.0006	0	0	0.0006	0	0.007	0	0	0	0	0	0.0004	0.0008	0	0.0006	0.0002
Bacteria|Firmicutes|Clostridia|Clostridiales|Lachnospiraceae|Blautia	0.024	0.0144	0.0124	0.0144	0.0094	0.0058	0.0106	0.0264	0.0198	0.005	0.0096	0.0036	0.0188	0.0078	0.0062	0.0084	0.025	0.0254	0.0088	0.0096	0.0072	0.006	0.007	0.012
Bacteria|Firmicutes|Clostridia|Clostridiales|Lachnospiraceae|Butyrivibrio	0.0004	0.0042	0.001	0.0002	0.0002	0.0008	0.0028	0.0046	0.007	0.0056	0.0028	0.004	0.0016	0.0016	0.0014	0	0.0002	0	0.018	0.0066	0.0016	0	0.0046	0.0014
Bacteria|Firmicutes|Clostridia|Clostridiales|Lachnospiraceae|Clostridium	0	0	0	0	0	0	0	0	0	0.0002	0.0002	0	0	0	0	0	0	0.0008	0	0.0002	0.0006	0	0.0002	0
Bacteria|Firmicutes|Clostridia|Clostridiales|Lachnospiraceae|Coprococcus	0.0052	0.012	0.0024	0.0032	0.0022	0.0022	0.0036	0.0146	0.0068	0.003	0.0034	0.0034	0.0002	0.0238	0	0.0028	0.0002	0.0002	0.0052	0.0054	0.004	0.005	0.0058	0.0034
Bacteria|Firmicutes|Clostridia|Clostridiales|Lachnospiraceae|Defluviitalea	0	0	0.0002	0.0008	0.0004	0	0.0004	0.0004	0	0.0002	0	0	0.001	0.0002	0	0.0008	0.0002	0.0006	0	0	0	0	0	0
Bacteria|Firmicutes|Clostridia|Clostridiales|Lachnospiraceae|Dorea	0.0062	0.0254	0.004	0.0044	0.0074	0.0082	0.0078	0.006	0.0238	0.004	0.006	0.012	0.0106	0.005	0.0066	0.003	0.0152	0.0074	0.0124	0.0102	0.0116	0.0098	0.0052	0.0042
Bacteria|Firmicutes|Clostridia|Clostridiales|Lachnospiraceae|Epulopiscium	0	0	0	0	0	0	0	0	0	0	0	0	0	0	0	0	0	0	0	0	0	0	0	0
Bacteria|Firmicutes|Clostridia|Clostridiales|Lachnospiraceae|Roseburia	0	0.0156	0.0006	0.0002	0.0008	0.0002	0.0006	0.0012	0.0164	0.0062	0.0056	0.0014	0.0006	0.0324	0	0	0.0024	0	0.003	0.0118	0.0248	0.0114	0.0228	0.013
Bacteria|Firmicutes|Clostridia|Clostridiales|Peptococcaceae|Peptococcus	0.0006	0	0	0.0008	0.0046	0.0008	0.001	0.0024	0	0	0	0	0	0	0	0	0.0016	0.0002	0	0.0002	0	0	0	0
Bacteria|Firmicutes|Clostridia|Clostridiales|Peptococcaceae|rc4-4	0	0.0002	0	0	0	0	0	0.0002	0	0.0018	0.003	0.003	0.0002	0.0024	0	0	0	0	0.0046	0.002	0.0068	0.013	0.0048	0.0016
Bacteria|Firmicutes|Clostridia|Clostridiales|Peptostreptococcaceae	0	0.0008	0	0	0	0	0	0	0	0	0.0002	0	0.0002	0.0014	0	0	0	0	0	0	0	0	0	0
Bacteria|Firmicutes|Clostridia|Clostridiales|Peptostreptococcaceae	0	0.0012	0	0	0	0	0	0	0	0	0	0	0	0.0038	0	0	0	0	0	0	0	0	0	0
Bacteria|Firmicutes|Clostridia|Clostridiales|Ruminococcaceae	0.0002	0.0106	0.0006	0.0014	0.0042	0.0004	0.0022	0.002	0.0116	0.0044	0.0076	0.0034	0.0048	0.0042	0.0014	0.0024	0.0072	0.0032	0.01	0.008	0.0048	0.006	0.0058	0.0066
Bacteria|Firmicutes|Clostridia|Clostridiales|Ruminococcaceae	0.0004	0.1118	0.0014	0.0012	0.0218	0.0002	0.0098	0.016	0.0394	0.0274	0.0274	0.043	0.052	0.0772	0.0002	0.0002	0	0.001	0.0664	0.093	0.0376	0.0526	0.0218	0.0276
Bacteria|Firmicutes|Clostridia|Clostridiales|Ruminococcaceae|Anaerofilum	0	0.0026	0.009	0	0.0006	0	0.0004	0	0.0028	0.0002	0	0.0002	0	0.0004	0	0.0004	0	0	0.0008	0	0	0.0054	0.001	0
Bacteria|Firmicutes|Clostridia|Clostridiales|Ruminococcaceae|Butyricicoccus	0.0008	0	0.0006	0.0004	0.0034	0.0014	0.0016	0.0004	0.001	0.0018	0.002	0.0022	0.0004	0.0002	0.0038	0.0028	0.0054	0.0002	0.0012	0.0002	0.0032	0.0018	0	0.001
Bacteria|Firmicutes|Clostridia|Clostridiales|Ruminococcaceae|Clostridium	0	0.0002	0	0	0	0	0	0	0	0.0002	0	0	0	0.0018	0	0	0	0	0.0002	0.0002	0	0	0.0002	0
Bacteria|Firmicutes|Clostridia|Clostridiales|Ruminococcaceae|Faecalibacterium	0.0204	0.031	0.0392	0.0214	0.054	0.0532	0.0168	0.01	0.0194	0.031	0.0138	0.0086	0.007	0.006	0.042	0.0204	0.0452	0.0088	0.0246	0.0058	0.0096	0.018	0.0116	0.0216
Bacteria|Firmicutes|Clostridia|Clostridiales|Ruminococcaceae|Oscillospira	0.002	0.0116	0.013	0.0148	0.0196	0.009	0.0028	0.0064	0.0036	0.0294	0.0228	0.016	0.0186	0.012	0.0162	0.0156	0.0026	0.0082	0.027	0.0112	0.0174	0.026	0.0178	0.018
Bacteria|Firmicutes|Clostridia|Clostridiales|Ruminococcaceae|Ruminococcus	0.002	0.0036	0.0014	0.0008	0.0082	0	0.0014	0.0026	0.0078	0.0054	0.0054	0.0016	0.001	0.0084	0.0258	0.0074	0.0002	0.0026	0.0036	0.0114	0.0064	0.0026	0.021	0.001
Bacteria|Firmicutes|Clostridia|Clostridiales|Veillonellaceae|Acidaminococcus	0.0006	0	0.0004	0.0014	0.0012	0.0044	0.0162	0.0024	0	0.0004	0.0002	0.0012	0.0004	0	0.0046	0.0436	0.0022	0.002	0.0042	0	0.002	0.001	0.0016	0
Bacteria|Firmicutes|Clostridia|Clostridiales|Veillonellaceae|Anaerovibrio	0.0002	0.0002	0.0442	0.0418	0.011	0.0208	0.0014	0.0246	0.0038	0.016	0.0038	0.0212	0	0.0162	0.001	0.0104	0.0044	0	0.0042	0.0448	0.0004	0.0116	0.0006	0.0118
Bacteria|Firmicutes|Clostridia|Clostridiales|Veillonellaceae|Dialister	0	0	0	0	0	0.001	0	0	0.0002	0	0	0	0	0	0.0036	0.0012	0.0022	0	0	0	0.0002	0	0	0
Bacteria|Firmicutes|Clostridia|Clostridiales|Veillonellaceae|Megamonas	0	0	0.0054	0	0.0012	0.0116	0	0.0002	0	0	0	0	0	0	0.0438	0	0.021	0.0006	0	0	0	0	0.0002	0
Bacteria|Firmicutes|Clostridia|Clostridiales|Veillonellaceae|Megasphaera	0.0002	0	0.0004	0	0.0032	0.001	0.0002	0.0028	0	0	0	0.0006	0.0004	0.0002	0.0344	0.0122	0.006	0.0002	0.0004	0	0.003	0.0018	0.0012	0.0012
Bacteria|Firmicutes|Clostridia|Clostridiales|Veillonellaceae|Phascolarctobacterium	0.0106	0.0386	0.0354	0.0114	0.021	0.0336	0.0172	0.0238	0.0206	0.0344	0.0236	0.0326	0.0026	0.0592	0.0184	0.0342	0.0314	0.0036	0.019	0.0296	0.0186	0.0478	0.018	0.0202
Bacteria|Firmicutes|Clostridia|Clostridiales|Veillonellaceae|Selenomonas	0	0	0	0.0002	0	0	0.0004	0	0.0002	0.0004	0	0.0002	0	0	0.0002	0	0	0	0.0002	0	0.0004	0	0.001	0
Bacteria|Firmicutes|Clostridia|Clostridiales|Veillonellaceae|Succiniclasticum	0	0	0	0	0.0002	0	0.0006	0.0012	0	0.001	0	0.0004	0	0	0.0002	0	0	0	0.0002	0.0006	0.0006	0.0004	0.0022	0
Bacteria|Firmicutes|Erysipelotrichi|Erysipelotrichales|Erysipelotrichaceae	0.0004	0.0002	0.0004	0.0004	0.0006	0	0	0	0.0002	0.0006	0	0.0004	0	0	0.001	0.0004	0.0008	0.0008	0	0.007	0.0008	0	0.0004	0.0026
Bacteria|Firmicutes|Erysipelotrichi|Erysipelotrichales|Erysipelotrichaceae	0.001	0.003	0.001	0.0006	0.0002	0.0012	0.0006	0.001	0.007	0.0066	0.003	0.0056	0.0044	0.0012	0.0006	0.0028	0.0002	0.0026	0.0034	0.017	0.0114	0.004	0.042	0.0032
Bacteria|Firmicutes|Erysipelotrichi|Erysipelotrichales|Erysipelotrichaceae|[Eubacterium]	0	0.0004	0	0.0002	0	0	0.0002	0.0002	0.0048	0	0.0014	0	0.0004	0	0.0018	0	0.0002	0	0.0002	0.0002	0.0004	0.0006	0.0002	0.0006
Bacteria|Firmicutes|Erysipelotrichi|Erysipelotrichales|Erysipelotrichaceae|Bulleidia	0	0	0	0	0	0	0	0	0.0006	0	0.0006	0.0006	0.0004	0	0	0	0	0	0.0016	0.0002	0.0006	0	0.0002	0.0002
Bacteria|Firmicutes|Erysipelotrichi|Erysipelotrichales|Erysipelotrichaceae|Clostridium	0	0	0	0	0	0	0	0	0	0	0	0	0	0	0	0	0	0.0002	0	0	0	0	0	0
Bacteria|Firmicutes|Erysipelotrichi|Erysipelotrichales|Erysipelotrichaceae|Coprobacillus	0	0.006	0.0002	0.0004	0	0	0	0	0.0008	0.0004	0.0002	0.0004	0	0.0008	0	0.0006	0	0	0.0002	0.0002	0	0.0006	0.0002	0
Bacteria|Firmicutes|Erysipelotrichi|Erysipelotrichales|Erysipelotrichaceae|gut	0	0	0	0	0	0	0	0	0	0	0	0	0	0.0002	0	0	0	0	0	0.001	0.012	0.0002	0	0
Bacteria|Firmicutes|Erysipelotrichi|Erysipelotrichales|Erysipelotrichaceae|p-75-a5	0	0	0	0	0	0	0	0	0	0.0004	0.0004	0.0006	0.0002	0	0	0	0	0	0.0014	0	0	0	0	0.0004
Bacteria|Firmicutes|Erysipelotrichi|Erysipelotrichales|Erysipelotrichaceae|Sharpea	0	0.0014	0	0	0	0	0	0.0008	0.0024	0.0002	0.0008	0.0012	0.0048	0	0.0002	0.0004	0.0002	0	0.0052	0.0002	0.001	0.0012	0.0012	0.0012
Bacteria|B_Others	0	0	0	0	0	0	0	0	0	0.0028	0	0.0008	0.0048	0.0004	0	0	0	0	0.0028	0.0016	0.015	0.0008	0.018	0
Bacteria|Proteobacteria|Alphaproteobacteria|RF32	0	0.0002	0	0	0.0002	0	0	0.0006	0.0036	0.001	0.0014	0.0042	0.0002	0.0002	0.0002	0	0	0	0.0078	0.0006	0	0.001	0.008	0.0014
Bacteria|Proteobacteria|Betaproteobacteria|Burkholderiales|Alcaligenaceae|Sutterella	0.0062	0.019	0.0172	0.0036	0.0102	0.0076	0.0128	0.006	0.018	0.0084	0.02	0.0074	0.0076	0.0078	0.0064	0.0056	0.0308	0.0126	0.0106	0.01	0.0094	0.0082	0.0118	0.006
Bacteria|Proteobacteria|Deltaproteobacteria|Desulfovibrionales|Desulfovibrionaceae	0	0	0	0	0	0	0	0	0.0014	0.0012	0.0002	0.0002	0	0	0	0	0	0	0	0	0	0	0.0004	0.0002
Bacteria|Proteobacteria|Deltaproteobacteria|Desulfovibrionales|Desulfovibrionaceae|Desulfovibrio	0	0	0	0	0	0	0	0.0002	0	0.0004	0	0.0002	0.0008	0	0	0	0	0	0.0016	0	0	0	0.0012	0
Bacteria|Proteobacteria|Epsilonproteobacteria|Campylobacterales|Campylobacteraceae|Campylobacter	0	0	0	0	0	0	0	0	0	0	0	0	0.0002	0.0002	0	0	0	0	0	0	0.001	0.0014	0.0008	0.0008
Bacteria|Proteobacteria|Gammaproteobacteria|Aeromonadales|Succinivibrionaceae	0	0	0	0	0.0002	0	0	0	0.0014	0.019	0	0.0008	0.0006	0	0	0	0	0	0	0.0036	0	0.0002	0.0726	0.0004
Bacteria|Proteobacteria|Gammaproteobacteria|Aeromonadales|Succinivibrionaceae|Succinivibrio	0.0042	0.014	0.001	0.0014	0.001	0.0008	0.0076	0.002	0.0032	0.0014	0.0016	0.0018	0.0008	0.0384	0.0044	0	0.0016	0	0.0068	0.001	0.002	0.0054	0.0008	0.0012
Bacteria|Proteobacteria|Gammaproteobacteria|Enterobacteriales|Enterobacteriaceae|Escherichia	0.003	0	0.0004	0.0416	0.003	0.0056	0.0028	0.0006	0.0012	0	0.0004	0	0.0024	0	0.0014	0.0066	0.0006	0.037	0.0002	0	0	0.003	0	0.003
Bacteria|Proteobacteria|Gammaproteobacteria|Enterobacteriales|Enterobacteriaceae|Klebsiella	0	0	0	0.0002	0	0	0	0	0	0	0	0	0	0	0	0	0	0.0002	0	0	0	0	0	0
Bacteria|Spirochaetes|Spirochaetes|Spirochaetales|Spirochaetaceae|Treponema	0	0	0	0	0	0	0.0014	0	0.0002	0	0	0	0	0.0036	0	0	0	0	0.0012	0.0002	0.0002	0.0002	0.0002	0.0056
Bacteria|Tenericutes|Mollicutes|Anaeroplasmatales|Anaeroplasmataceae	0	0.002	0	0	0	0	0	0	0.001	0.0136	0.0008	0	0	0.0006	0	0	0	0	0.0004	0.006	0.0016	0.0004	0.0026	0
Bacteria|Tenericutes|Mollicutes|Anaeroplasmatales|Anaeroplasmataceae|Anaeroplasma	0	0.081	0	0	0	0	0	0.0032	0.1502	0.036	0	0	0	0	0	0	0	0	0.0002	0.0136	0.0042	0	0	0
Bacteria|Tenericutes|Mollicutes|RF39	0.0022	0.0034	0.0068	0.0004	0.0018	0.0034	0	0.0046	0.0004	0.0164	0.0102	0.0026	0.0112	0.0032	0.0102	0.0028	0	0.004	0.0158	0.0118	0.0062	0.006	0.002	0.0028
Bacteria|TM7|TM7-3|CW040|F16	0.0006	0.0008	0	0	0	0	0	0.0002	0.0006	0	0.0002	0	0	0.0012	0	0	0	0	0	0.0006	0	0	0.0002	0

## Sheet: Fig.4
	Fig.4a (ELA)
		g_[Eubacterium]	g_[Prevotella]	g_[Ruminococcus]	g_5-7N15	g_Acidaminococcus	g_Anaerofilum	g_Anaeroplasma	g_Anaerostipes	g_Anaerovibrio	g_Atopobium	g_Bacteroides	g_Blautia	g_Butyricicoccus	g_Butyrivibrio	g_CF231	g_C_Clostridium	g_L_Clostridium	g_E_Clostridium	g_R_Clostridium	g_Collinsella	g_Coprobacillus	g_Coprococcus	g_Desulfovibrio	g_Dialister	g_Dorea	g_Enterococcus	g_Escherichia	g_Faecalibacterium	g_Klebsiella	g_Lactobacillus	g_Megamonas	g_Megasphaera	g_Methanobrevibacter	g_Methanosphaera	g_Odoribacter	g_Oscillospira	g_Parabacteroides	g_Peptococcus	g_Phascolarctobacterium	g_Prevotella	g_rc4-4	g_Roseburia	g_Ruminococcus	g_Sharpea	g_SMB53	g_Streptococcus	g_Succiniclasticum	g_Succinivibrio
	g_[Eubacterium]	0	-0.58212	0.0769175	-0.225867	-0.491685	-0.0219843	0.0200922	-0.311332	-0.306341	0.144699	-0.581709	0.145743	0.325307	0.263139	-0.589333	-0.141595	0.465158	0.34328	-0.147928	-0.337361	-0.270746	-0.733311	-0.141641	0.121408	-0.295551	-0.183339	0.200509	0.144388	0.434446	0.163363	-0.151305	-0.173436	0.0756623	-0.216679	-0.0883813	0.146555	-0.256314	-0.271579	-0.129375	-0.583514	-0.17755	-0.0339299	0.527247	-0.0540387	0.268646	0.89495	-0.149182	0.11009
	g_[Prevotella]	-0.58212	0	-0.187189	0.0894602	0.308581	0.128204	-0.128853	0.0997278	0.247615	-0.0882576	0.0571404	0.167316	-0.615792	0.150096	0.329126	-0.432206	-0.71268	-0.622605	0.0274173	0.089795	0.0399785	0.135259	-0.0657516	0.188766	0.173251	-0.403733	-0.213488	0.344032	-0.288748	-0.20853	0.114274	0.199931	-0.0185206	-0.137715	-0.0867323	0.166948	0.465385	-0.0321294	0.419244	1.05096	0.0661991	0.0521972	-0.472916	0.00949052	0.0460659	-0.0321076	-0.103964	0.216556
	g_[Ruminococcus]	0.0769175	-0.187189	0	-0.509666	-0.0227242	0.0476724	0.0676927	-0.236083	-0.653202	-0.913184	0.291448	-0.130947	0.0303818	-0.474324	-0.549822	0.119106	0.0971831	0.210739	-0.324843	0.542157	-0.178547	-0.741424	-0.372519	0.257819	-0.0987819	0.0527192	0.708594	-0.144007	-0.00300646	0.295383	0.53409	0.0283341	-0.57488	-0.20009	-0.789598	-0.132057	-0.231562	0.338206	-0.237443	-0.189024	-3.49995	-0.923959	0.0817668	-0.121415	-0.165175	0.0450097	-0.0266695	-0.83613
	g_5-7N15	-0.225867	0.0894602	-0.509666	0	-0.320651	0.297608	-0.302385	0.853695	0.403615	-0.248065	-0.60238	-0.0597688	-0.532978	0.329004	0.191266	0.184438	-0.12098	-0.183838	0.619909	-0.146517	0.439946	0.238809	-0.11592	-0.0994121	-0.042559	-0.0609943	-0.457852	-0.00521697	-0.0588796	-0.15999	-0.128265	-0.307561	0.452187	-0.130588	-0.503881	-0.0516814	0.0776307	-0.0950318	0.102257	0.0867927	0.476148	0.269089	0.166907	-0.424415	0.65861	0.281497	-0.0871607	0.320948
	g_Acidaminococcus	-0.491685	0.308581	-0.0227242	-0.320651	0	-1.09392	-0.38718	-0.457244	0.0636989	-0.71546	0.0872251	-0.0468018	0.460217	-0.250731	0.104925	-0.810377	-0.327475	-0.589232	-0.231302	0.288703	-0.344642	-0.156747	0.44473	0.677377	-0.0490625	-0.205557	-0.279494	0.0444463	-0.141861	-0.00685642	0.489396	0.976015	-0.627181	0.162128	0.0305345	-0.0466105	0.112664	0.567734	0.325922	0.301361	-0.496495	-0.429129	-0.271542	-0.326408	-0.439867	0.197789	0.38548	-0.0743516
	g_Anaerofilum	-0.0219843	0.128204	0.0476724	0.297608	-1.09392	0	0.167159	0.579869	0.23026	-0.0414558	-0.0811496	-0.0754136	-0.733929	-0.122887	0.34388	0.0699389	-0.186968	-0.273413	0.041072	-0.253451	0.869055	0.354798	-0.187963	-0.173182	-0.0608674	-0.094771	-0.164964	-0.0126865	-0.0850295	-0.856445	0.0853002	-0.118533	0.521358	-0.343359	-0.631152	-0.0773335	0.225702	-0.263187	0.139751	0.127327	-0.0362204	0.360782	0.34365	0.561497	0.316691	0.721999	-0.202989	0.222848
	g_Anaeroplasma	0.0200922	-0.128853	0.0676927	-0.302385	-0.38718	0.167159	0	0.0302693	-0.472596	0.160424	-0.0166579	-0.1934	-0.484666	0.578177	0.0247093	0.0578428	-0.073209	-0.101679	-0.208186	-0.219661	0.129611	0.0525114	-0.268165	-0.188261	-0.186285	-0.0404179	-0.714253	-0.171924	-0.0405321	-0.303499	-0.433959	0.0349391	0.416246	0.414002	-0.255708	-0.196463	0.00537636	0.11729	-0.130503	-0.134061	-0.187063	0.643881	0.186642	-0.144398	-0.211615	0.0691346	0.15836	0.05072
	g_Anaerostipes	-0.311332	0.0997278	-0.236083	0.853695	-0.457244	0.579869	0.0302693	0	0.0263894	-0.318365	-0.509681	-0.0636662	-0.714154	0.449213	0.236716	0.264649	-0.139007	-0.205571	0.515663	-0.17702	0.91699	0.279985	-0.138166	-0.121292	-0.0477286	-0.0700503	-0.624612	-0.00829009	-0.0663642	-0.34033	-0.19354	-0.377252	0.596856	-0.176514	-0.669351	-0.0611797	0.111224	-0.13992	0.125483	0.0929074	0.230891	0.395394	0.211474	-0.0688387	1.05924	0.527423	-0.116853	0.408333
	g_Anaerovibrio	-0.306341	0.247615	-0.653202	0.403615	0.0636989	0.23026	-0.472596	0.0263894	0	-0.0478452	-0.296203	-0.00480052	0.173328	-0.34146	0.49971	0.0890885	-0.289182	-0.445508	0.236088	-0.459398	-0.115828	0.618286	-0.284659	0.20355	0.00509436	-0.181088	-0.214229	0.0708364	-0.144898	-0.512889	0.338696	0.0135505	0.728946	0.176683	-0.345544	-0.00249055	0.231369	0.344873	0.279818	0.244872	0.315853	0.270973	-0.404412	-0.468731	0.233835	-0.260311	-0.315578	0.194552
	g_Atopobium	0.144699	-0.0882576	-0.913184	-0.248065	-0.71546	-0.0414558	0.160424	-0.318365	-0.0478452	0	-0.00901372	-0.143876	0.108646	-0.0707745	0.0284734	-0.0384315	-0.0682974	-0.0916883	-0.175217	-0.224585	-0.219815	0.0917057	0.145396	-0.17053	-0.146218	-0.037294	-0.391527	-0.127234	-0.0318695	-0.573342	-0.265227	0.0105877	0.304184	0.0290944	0.690092	-0.146119	-0.0212753	-0.239585	-0.09195	-0.0926486	0.703208	0.355209	0.18358	-0.101411	-0.0186052	-0.541203	0.192716	-0.436918
	g_Bacteroides	-0.581709	0.0571404	0.291448	-0.60238	0.0872251	-0.0811496	-0.0166579	-0.509681	-0.296203	-0.00901372	0	-0.324868	0.1777	-0.306428	-0.106909	-0.264986	-0.468761	-0.188107	-0.845091	0.216715	-0.185356	-0.0173261	-0.0539274	-0.0659043	-0.299961	-0.261392	0.276415	-0.0141365	-0.358257	0.429683	0.125627	0.0454013	-0.470194	-0.107666	0.230206	-0.331183	0.248124	-0.123184	0.0308616	0.0466793	-0.318788	-0.266294	-0.311784	0.132733	-0.879008	-0.291446	-0.105066	-0.319788
	g_Blautia	0.145743	0.167316	-0.130947	-0.0597688	-0.0468018	-0.0754136	-0.1934	-0.0636662	-0.00480052	-0.143876	-0.324868	0	-0.227374	-0.0669242	0.0687877	-0.252776	0.291496	0.0258215	-0.0649804	-0.334722	-0.119603	0.156325	-0.123665	-0.12248	0.100647	-0.343966	-0.109249	0.421807	0.0173523	-0.107969	-0.425114	-0.116777	-0.154538	-0.175693	-0.0212978	0.618936	-0.135413	-0.178782	0.145203	0.159516	-0.00679794	-0.0829827	-0.295188	-0.109239	0.0427904	0.131911	-0.15411	-0.0871171
	g_Butyricicoccus	0.325307	-0.615792	0.0303818	-0.532978	0.460217	-0.733929	-0.484666	-0.714154	0.173328	0.108646	0.1777	-0.227374	0	-0.566393	-0.746843	0.111154	0.311281	0.614929	-0.364491	-0.210069	-0.575207	-0.289206	-0.11202	0.305273	-0.197021	0.157697	0.192126	-0.322418	0.0777303	0.0347095	0.421506	0.148148	-0.00811669	-0.338455	0.366777	-0.223919	-0.221301	-0.0283951	-0.691063	-0.608695	0.219741	-0.228318	0.220541	-0.511362	-0.0920077	-0.718378	-0.631408	-0.00169399
	g_Butyrivibrio	0.263139	0.150096	-0.474324	0.329004	-0.250731	-0.122887	0.578177	0.449213	-0.34146	-0.0707745	-0.306428	-0.0669242	-0.566393	0	0.205102	0.0257404	-0.242396	-0.361189	0.187268	0.0815426	0.347803	-0.0198226	0.139687	-0.160187	-0.0531131	-0.155098	-0.908228	0.000501853	-0.134148	0.0186088	-0.563417	-0.301775	0.396664	0.226724	0.196116	-0.0750438	0.396536	-0.360294	0.169067	0.142351	0.545142	0.669032	0.146196	0.374889	0.248157	0.41157	0.180846	0.586003
	g_CF231	-0.589333	0.329126	-0.549822	0.191266	0.104925	0.34388	0.0247093	0.236716	0.49971	0.0284734	-0.106909	0.0687877	-0.746843	0.205102	0	-0.19657	-0.299391	-0.487189	0.0921713	0.160419	0.158068	0.0488341	0.00464664	-0.480263	0.0770971	-0.204224	-0.644035	0.143368	-0.165601	-0.613237	0.102925	-0.214424	0.296725	-0.0567576	0.465244	0.0637538	0.383091	0.170118	0.366202	0.311724	0.334064	0.489517	-0.510603	0.254144	0.33079	0.120765	-0.0279158	-0.0773179
	g_C_Clostridium	-0.141595	-0.432206	0.119106	0.184438	-0.810377	0.0699389	0.0578428	0.264649	0.0890885	-0.0384315	-0.264986	-0.252776	0.111154	0.0257404	-0.19657	0	0.0845579	0.494627	0.105862	-1.03202	0.153159	0.18525	0.130029	-0.523751	-0.205388	-0.172539	-0.0155879	-0.423552	0.133433	-0.411278	-0.384526	-0.148369	0.798636	0.215009	-0.120868	-0.254054	-0.0198231	0.310332	-0.493079	-0.449056	0.286534	0.789597	0.304402	0.349064	0.196303	-0.0911565	0.140816	0.236881
	g_L_Clostridium	0.465158	-0.71268	0.0971831	-0.12098	-0.327475	-0.186968	-0.073209	-0.139007	-0.289182	-0.0682974	-0.468761	0.291496	0.311281	-0.242396	-0.299391	0.0845579	0	0.597268	-0.0764241	-0.264045	-0.137435	0.00659631	-0.053641	-0.253289	-0.155277	0.169676	0.13563	-0.100026	0.402766	0.131878	-0.461928	-0.285051	-0.154224	-0.0400633	0.076216	0.295283	-1.18931	-0.121846	-0.225811	-0.71325	-0.10041	-0.166645	0.0664444	-0.126739	0.0706257	-0.0931732	-0.046586	-0.320006
	g_E_Clostridium	0.34328	-0.622605	0.210739	-0.183838	-0.589232	-0.273413	-0.101679	-0.205571	-0.445508	-0.0916883	-0.188107	0.0258215	0.614929	-0.361189	-0.487189	0.494627	0.597268	0	-0.116485	-0.20562	-0.199142	-0.210372	-0.0804681	-0.431333	0.0648414	0.337147	0.269687	-0.121542	0.187832	0.273204	-0.219289	-0.47992	-0.220704	-0.0609582	-0.104893	0.028181	-0.559448	-0.203349	-0.726236	-0.610445	-0.140542	-0.232718	-0.0346283	-0.191499	-0.115682	-0.122285	-0.0681365	-0.495998
	g_R_Clostridium	-0.147928	0.0274173	-0.324843	0.619909	-0.231302	0.041072	-0.208186	0.515663	0.236088	-0.175217	-0.845091	-0.0649804	-0.364491	0.187268	0.0921713	0.105862	-0.0764241	-0.116485	0	-0.0892688	0.125209	0.115471	-0.0802256	-0.0693055	-0.0577589	-0.0389878	-0.300419	-0.0294067	-0.0386557	-0.43724	-0.0849786	-0.22415	0.274234	-0.0923382	-0.360145	-0.0603699	0.0288894	-0.0672393	0.0382954	0.0284054	0.278003	0.155944	0.0843714	-0.295282	0.41966	0.0387283	-0.0661532	0.192121
	g_Collinsella	-0.337361	0.089795	0.542157	-0.146517	0.288703	-0.253451	-0.219661	-0.17702	-0.459398	-0.224585	0.216715	-0.334722	-0.210069	0.0815426	0.160419	-1.03202	-0.264045	-0.20562	-0.0892688	0	-0.153551	-1.65266	-0.146419	0.451821	0.14105	0.541628	0.0613979	-0.0850147	-0.24419	0.412805	0.82358	0.0508542	-0.446507	-0.130692	0.00802835	-0.332664	0.00206451	0.206113	0.0916371	0.0903692	-0.56506	-0.242135	-0.234979	0.0413843	0.0403914	0.0182278	-0.136273	0.0100696
	g_Coprobacillus	-0.270746	0.0399785	-0.178547	0.439946	-0.344642	0.869055	0.129611	0.91699	-0.115828	-0.219815	-0.185356	-0.119603	-0.575207	0.347803	0.158068	0.153159	-0.137435	-0.199142	0.125209	-0.153551	0	0.17617	-0.0926181	-0.0989807	-0.109246	-0.0661972	-0.567379	-0.0655989	-0.0600673	-0.200843	-0.181718	-0.281202	0.429492	-0.137181	-0.440883	-0.121218	0.0485297	-0.116877	0.0563654	0.0342934	0.106321	0.316866	0.0959279	0.0743742	0.693652	0.761003	-0.0905197	0.284684
	g_Coprococcus	-0.733311	0.135259	-0.741424	0.238809	-0.156747	0.354798	0.0525114	0.279985	0.618286	0.0917057	-0.0173261	0.156325	-0.289206	-0.0198226	0.0488341	0.18525	0.00659631	-0.210372	0.115471	-1.65266	0.17617	0	0.0554014	-0.355318	0.180328	-0.263049	-0.228075	-0.184125	-0.215771	-0.59082	-0.333977	0.0270015	0.354248	-0.0306034	-0.269049	0.156584	-0.29563	-0.2928	0.150418	0.126493	0.583283	0.228631	-0.0316616	-0.0779447	-0.0899051	-0.35412	0.0158567	0.0716509
	g_Desulfovibrio	-0.141641	-0.0657516	-0.372519	-0.11592	0.44473	-0.187963	-0.268165	-0.138166	-0.284659	0.145396	-0.0539274	-0.123665	-0.11202	0.139687	0.00464664	0.130029	-0.053641	-0.0804681	-0.0802256	-0.146419	-0.0926181	0.0554014	0	-0.107848	-0.123791	-0.0316593	-0.436612	-0.10919	-0.0213728	-0.56071	-0.114965	0.0120533	-0.108584	-0.160095	0.220514	-0.126895	-0.0554325	-0.0975077	-0.0698518	-0.070437	0.224269	0.125248	0.0402068	0.515863	-0.224955	-0.228851	0.369184	-0.266129
	g_Dialister	0.121408	0.188766	0.257819	-0.0994121	0.677377	-0.173182	-0.188261	-0.121292	0.20355	-0.17053	-0.0659043	-0.12248	0.305273	-0.160187	-0.480263	-0.523751	-0.253289	-0.431333	-0.0693055	0.451821	-0.0989807	-0.355318	-0.107848	0	-0.121977	-0.14451	-0.189434	-0.033768	-0.0960599	0.173906	0.559768	0.914711	-0.373865	-0.105945	-0.671633	-0.121874	0.177086	0.278042	0.18701	0.180102	-0.449978	-0.108677	-0.254781	-0.299061	0.204287	-0.00788092	-0.0980455	0.229461
	g_Dorea	-0.295551	0.173251	-0.0987819	-0.042559	-0.0490625	-0.0608674	-0.186285	-0.0477286	0.00509436	-0.146218	-0.299961	0.100647	-0.197021	-0.0531131	0.0770971	-0.205388	-0.155277	0.0648414	-0.0577589	0.14105	-0.109246	0.180328	-0.123791	-0.121977	0	0.131759	-0.0726784	-0.0325257	-0.45592	-0.0744431	0.0584167	-0.113924	-0.137763	-0.174718	-0.0151046	0.0916432	-0.115398	-0.177835	0.158358	0.169842	0.00762946	-0.0665192	-0.240551	-0.104703	0.0593326	-0.303493	-0.15354	-0.0698699
	g_Enterococcus	-0.183339	-0.403733	0.0527192	-0.0609943	-0.205557	-0.094771	-0.0404179	-0.0700503	-0.181088	-0.037294	-0.261392	-0.343966	0.157697	-0.155098	-0.204224	-0.172539	0.169676	0.337147	-0.0389878	0.541628	-0.0661972	-0.263049	-0.0316593	-0.14451	0.131759	0	0.0788056	-0.062853	-0.245772	0.0701617	0.210694	-0.171394	-0.0905435	-0.0272946	-0.215468	-0.347967	-0.537202	-0.0728243	-0.425977	-0.398708	-0.074329	-0.109794	0.274075	-0.0786753	0.261034	-0.510294	-0.0273809	-0.186133
	g_Escherichia	0.200509	-0.213488	0.708594	-0.457852	-0.279494	-0.164964	-0.714253	-0.624612	-0.214229	-0.391527	0.276415	-0.109249	0.192126	-0.908228	-0.644035	-0.0155879	0.13563	0.269687	-0.300419	0.0613979	-0.567379	-0.228075	-0.436612	-0.189434	-0.0726784	0.0788056	0	-0.137378	0.0149699	0.560624	-0.19189	-0.0117114	-0.784251	-0.668168	0.0874417	-0.107136	-0.335737	-0.487767	-0.26468	-0.213979	-0.814456	-1.8232	-0.437109	0.286739	-1.12926	0.380419	-0.498856	-0.390015
	g_Faecalibacterium	0.144388	0.344032	-0.144007	-0.00521697	0.0444463	-0.0126865	-0.171924	-0.00829009	0.0708364	-0.127234	-0.0141365	0.421807	-0.322418	0.000501853	0.143368	-0.423552	-0.100026	-0.121542	-0.0294067	-0.0850147	-0.0655989	-0.184125	-0.10919	-0.033768	-0.0325257	-0.062853	-0.137378	0	-0.24384	-0.137873	-0.254696	-0.0306279	-0.0987237	-0.168861	0.0845805	0.420094	0.144002	-0.136045	0.335517	0.342456	0.0164166	-0.0322595	0.00892474	-0.0727979	0.182013	0.00182866	-0.138773	-0.00140049
	g_Klebsiella	0.434446	-0.288748	-0.00300646	-0.0588796	-0.141861	-0.0850295	-0.0405321	-0.0663642	-0.144898	-0.0318695	-0.358257	0.0173523	0.0777303	-0.134148	-0.165601	0.133433	0.402766	0.187832	-0.0386557	-0.24419	-0.0600673	-0.215771	-0.0213728	-0.0960599	-0.45592	-0.245772	0.0149699	-0.24384	0	0.00647186	-0.149155	-0.111225	-0.0937601	-0.0204454	-0.154657	0.0239793	-0.394914	-0.0499451	-0.311439	-0.288222	-0.0668316	-0.0979901	0.117008	-0.063632	-0.164845	0.568742	-0.0216128	-0.158377
	g_Lactobacillus	0.163363	-0.20853	0.295383	-0.15999	-0.00685642	-0.856445	-0.303499	-0.34033	-0.512889	-0.573342	0.429683	-0.107969	0.0347095	0.0186088	-0.613237	-0.411278	0.131878	0.273204	-0.43724	0.412805	-0.200843	-0.59082	-0.56071	0.173906	-0.0744431	0.0701617	0.560624	-0.137873	0.00647186	0	-0.658867	0.128578	-1.3348	-0.205066	-0.211221	-0.110054	0.0730747	-0.0318552	-0.256955	-0.212583	-0.409614	-0.423981	-0.363432	-0.93264	0.160945	0.242824	-0.0686587	0.525571
	g_Megamonas	-0.151305	0.114274	0.53409	-0.128265	0.489396	0.0853002	-0.433959	-0.19354	0.338696	-0.265227	0.125627	-0.425114	0.421506	-0.563417	0.102925	-0.384526	-0.461928	-0.219289	-0.0849786	0.82358	-0.181718	-0.333977	-0.114965	0.559768	0.0584167	0.210694	-0.19189	-0.254696	-0.149155	-0.658867	0	0.566762	-0.308522	-0.221927	-0.479784	-0.422208	-0.232544	0.55061	0.114311	0.117612	-0.503512	-0.413266	-0.299143	-0.477634	0.0417972	-0.404244	-0.17194	-0.360817
	g_Megasphaera	-0.173436	0.199931	0.0283341	-0.307561	0.976015	-0.118533	0.0349391	-0.377252	0.0135505	0.0105877	0.0454013	-0.116777	0.148148	-0.301775	-0.214424	-0.148369	-0.285051	-0.47992	-0.22415	0.0508542	-0.281202	0.0270015	0.0120533	0.914711	-0.113924	-0.171394	-0.0117114	-0.0306279	-0.111225	0.128578	0.566762	0	-0.36158	-0.0647553	-0.135079	-0.109272	0.283713	1.01276	0.204615	0.19254	-0.173265	0.2499	-0.209211	0.0228984	-0.233935	-0.5615	0.549491	0.128862
	g_Methanobrevibacter	0.0756623	-0.0185206	-0.57488	0.452187	-0.627181	0.521358	0.416246	0.596856	0.728946	0.304184	-0.470194	-0.154538	-0.00811669	0.396664	0.296725	0.798636	-0.154224	-0.220704	0.274234	-0.446507	0.429492	0.354248	-0.108584	-0.373865	-0.137763	-0.0905435	-0.784251	-0.0987237	-0.0937601	-1.3348	-0.308522	-0.36158	0	0.434944	-0.0104071	-0.158972	0.227153	0.280309	0.00675458	-0.0158575	0.567018	0.987715	0.74354	0.122644	0.513882	-0.0392222	-0.109015	0.343872
	g_Methanosphaera	-0.216679	-0.137715	-0.20009	-0.130588	0.162128	-0.343359	0.414002	-0.176514	0.176683	0.0290944	-0.107666	-0.175693	-0.338455	0.226724	-0.0567576	0.215009	-0.0400633	-0.0609582	-0.0923382	-0.130692	-0.137181	-0.0306034	-0.160095	-0.105945	-0.174718	-0.0272946	-0.668168	-0.168861	-0.0204454	-0.205066	-0.221927	-0.0647553	0.434944	0	-0.0129632	-0.178358	-0.0693486	0.279757	-0.1388	-0.145201	0.0490406	0.241628	0.0405635	-0.120494	-0.311739	-0.392372	0.298469	-0.234972
	g_Odoribacter	-0.0883813	-0.0867323	-0.789598	-0.503881	0.0305345	-0.631152	-0.255708	-0.669351	-0.345544	0.690092	0.230206	-0.0212978	0.366777	0.196116	0.465244	-0.120868	0.076216	-0.104893	-0.360145	0.00802835	-0.440883	-0.269049	0.220514	-0.671633	-0.0151046	-0.215468	0.0874417	0.0845805	-0.154657	-0.211221	-0.479784	-0.135079	-0.0104071	-0.0129632	0	-0.0268633	0.0613061	-0.219987	0.403195	-0.0950729	0.727333	-0.123962	0.0573022	0.415515	-0.65949	-0.589447	-0.18721	-0.619393
	g_Oscillospira	0.146555	0.166948	-0.132057	-0.0516814	-0.0466105	-0.0773335	-0.196463	-0.0611797	-0.00249055	-0.146119	-0.331183	0.618936	-0.223919	-0.0750438	0.0637538	-0.254054	0.295283	0.028181	-0.0603699	-0.332664	-0.121218	0.156584	-0.126895	-0.121874	0.0916432	-0.347967	-0.107136	0.420094	0.0239793	-0.110054	-0.422208	-0.109272	-0.158972	-0.178358	-0.0268633	0	-0.144054	-0.178596	0.143918	0.155981	-0.0101968	-0.0846444	-0.295593	-0.112405	0.0406045	0.129264	-0.1541	-0.0869042
	g_Parabacteroides	-0.256314	0.465385	-0.231562	0.0776307	0.112664	0.225702	0.00537636	0.111224	0.231369	-0.0212753	0.248124	-0.135413	-0.221301	0.396536	0.383091	-0.0198231	-1.18931	-0.559448	0.0288894	0.00206451	0.0485297	-0.29563	-0.0554325	0.177086	-0.115398	-0.537202	-0.335737	0.144002	-0.394914	0.0730747	-0.232544	0.283713	0.227153	-0.0693486	0.0613061	-0.144054	0	0.0450629	0.0161261	0.43861	0.168319	0.26168	0.0587772	0.11448	0.0538841	0.381436	-0.0714631	0.0687534
	g_Peptococcus	-0.271579	-0.0321294	0.338206	-0.0950318	0.567734	-0.263187	0.11729	-0.13992	0.344873	-0.239585	-0.123184	-0.178782	-0.0283951	-0.360294	0.170118	0.310332	-0.121846	-0.203349	-0.0672393	0.206113	-0.116877	-0.2928	-0.0975077	0.278042	-0.177835	-0.0728243	-0.487767	-0.136045	-0.0499451	-0.0318552	0.55061	1.01276	0.280309	0.279757	-0.219987	-0.178596	0.0450629	0	-0.0278407	-0.0343032	-0.525202	0.159234	-0.340361	-0.382554	0.194899	-0.457363	0.341176	-0.0243817
	g_Phascolarctobacterium	-0.129375	0.419244	-0.237443	0.102257	0.325922	0.139751	-0.130503	0.125483	0.279818	-0.09195	0.0308616	0.145203	-0.691063	0.169067	0.366202	-0.493079	-0.225811	-0.726236	0.0382954	0.0916371	0.0563654	0.150418	-0.0698518	0.18701	0.158358	-0.425977	-0.26468	0.335517	-0.311439	-0.256955	0.114311	0.204615	0.00675458	-0.1388	0.403195	0.143918	0.0161261	-0.0278407	0	0.404142	0.0830387	0.06949	-0.0263827	0.0187246	0.053185	-0.0496858	-0.103305	0.232535
	g_Prevotella	-0.583514	1.05096	-0.189024	0.0867927	0.301361	0.127327	-0.134061	0.0929074	0.244872	-0.0926486	0.0466793	0.159516	-0.608695	0.142351	0.311724	-0.449056	-0.71325	-0.610445	0.0284054	0.0903692	0.0342934	0.126493	-0.070437	0.180102	0.169842	-0.398708	-0.213979	0.342456	-0.288222	-0.212583	0.117612	0.19254	-0.0158575	-0.145201	-0.0950729	0.155981	0.43861	-0.0343032	0.404142	0	0.0581258	0.0406604	-0.490573	0.00377367	0.0389766	-0.0424421	-0.105659	0.200685
	g_rc4-4	-0.17755	0.0661991	-3.49995	0.476148	-0.496495	-0.0362204	-0.187063	0.230891	0.315853	0.703208	-0.318788	-0.00679794	0.219741	0.545142	0.334064	0.286534	-0.10041	-0.140542	0.278003	-0.56506	0.106321	0.583283	0.224269	-0.449978	0.00762946	-0.074329	-0.814456	0.0164166	-0.0668316	-0.409614	-0.503512	-0.173265	0.567018	0.0490406	0.727333	-0.0101968	0.168319	-0.525202	0.0830387	0.0581258	0	1.05579	0.347513	0.0351123	0.249744	-0.508306	-0.109824	0.318041
	g_Roseburia	-0.0339299	0.0521972	-0.923959	0.269089	-0.429129	0.360782	0.643881	0.395394	0.270973	0.355209	-0.266294	-0.0829827	-0.228318	0.669032	0.489517	0.789597	-0.166645	-0.232718	0.155944	-0.242135	0.316866	0.228631	0.125248	-0.108677	-0.0665192	-0.109794	-1.8232	-0.0322595	-0.0979901	-0.423981	-0.413266	0.2499	0.987715	0.241628	-0.123962	-0.0846444	0.26168	0.159234	0.06949	0.0406604	1.05579	0	0.0612782	0.44112	0.771249	-0.259456	0.193016	0.841926
	g_Ruminococcus	0.527247	-0.472916	0.0817668	0.166907	-0.271542	0.34365	0.186642	0.211474	-0.404412	0.18358	-0.311784	-0.295188	0.220541	0.146196	-0.510603	0.304402	0.0664444	-0.0346283	0.0843714	-0.234979	0.0959279	-0.0316616	0.0402068	-0.254781	-0.240551	0.274075	-0.437109	0.00892474	0.117008	-0.363432	-0.299143	-0.209211	0.74354	0.0405635	0.0573022	-0.295593	0.0587772	-0.340361	-0.0263827	-0.490573	0.347513	0.0612782	0	-0.450854	0.031134	0.350697	0.0220257	-0.18173
	g_Sharpea	-0.0540387	0.00949052	-0.121415	-0.424415	-0.326408	0.561497	-0.144398	-0.0688387	-0.468731	-0.101411	0.132733	-0.109239	-0.511362	0.374889	0.254144	0.349064	-0.126739	-0.191499	-0.295282	0.0413843	0.0743742	-0.0779447	0.515863	-0.299061	-0.104703	-0.0786753	0.286739	-0.0727979	-0.063632	-0.93264	-0.477634	0.0228984	0.122644	-0.120494	0.415515	-0.112405	0.11448	-0.382554	0.0187246	0.00377367	0.0351123	0.44112	-0.450854	0	-0.357141	-0.0497724	0.0809582	0.0198145
	g_SMB53	0.268646	0.0460659	-0.165175	0.65861	-0.439867	0.316691	-0.211615	1.05924	0.233835	-0.0186052	-0.879008	0.0427904	-0.0920077	0.248157	0.33079	0.196303	0.0706257	-0.115682	0.41966	0.0403914	0.693652	-0.0899051	-0.224955	0.204287	0.0593326	0.261034	-1.12926	0.182013	-0.164845	0.160945	0.0417972	-0.233935	0.513882	-0.311739	-0.65949	0.0406045	0.0538841	0.194899	0.053185	0.0389766	0.249744	0.771249	0.031134	-0.357141	0	0.0587307	-0.199154	0.649844
	g_Streptococcus	0.89495	-0.0321076	0.0450097	0.281497	0.197789	0.721999	0.0691346	0.527423	-0.260311	-0.541203	-0.291446	0.131911	-0.718378	0.41157	0.120765	-0.0911565	-0.0931732	-0.122285	0.0387283	0.0182278	0.761003	-0.35412	-0.228851	-0.00788092	-0.303493	-0.510294	0.380419	0.00182866	0.568742	0.242824	-0.404244	-0.5615	-0.0392222	-0.392372	-0.589447	0.129264	0.381436	-0.457363	-0.0496858	-0.0424421	-0.508306	-0.259456	0.350697	-0.0497724	0.0587307	0	-0.265793	0.595948
	g_Succiniclasticum	-0.149182	-0.103964	-0.0266695	-0.0871607	0.38548	-0.202989	0.15836	-0.116853	-0.315578	0.192716	-0.105066	-0.15411	-0.631408	0.180846	-0.0279158	0.140816	-0.046586	-0.0681365	-0.0661532	-0.136273	-0.0905197	0.0158567	0.369184	-0.0980455	-0.15354	-0.0273809	-0.498856	-0.138773	-0.0216128	-0.0686587	-0.17194	0.549491	-0.109015	0.298469	-0.18721	-0.1541	-0.0714631	0.341176	-0.103305	-0.105659	-0.109824	0.193016	0.0220257	0.0809582	-0.199154	-0.265793	0	-0.291399
	g_Succinivibrio	0.11009	0.216556	-0.83613	0.320948	-0.0743516	0.222848	0.05072	0.408333	0.194552	-0.436918	-0.319788	-0.0871171	-0.00169399	0.586003	-0.0773179	0.236881	-0.320006	-0.495998	0.192121	0.0100696	0.284684	0.0716509	-0.266129	0.229461	-0.0698699	-0.186133	-0.390015	-0.00140049	-0.158377	0.525571	-0.360817	0.128862	0.343872	-0.234972	-0.619393	-0.0869042	0.0687534	-0.0243817	0.232535	0.200685	0.318041	0.841926	-0.18173	0.0198145	0.649844	0.595948	-0.291399	0
	g_Sutterella	-0.393978	0.585433	-0.249675	0.118182	0.391815	0.16541	-0.118043	0.131088	0.328985	-0.0790516	-0.0350812	0.099843	-0.781574	0.198241	0.412428	-0.639287	-0.489226	-1.02794	0.0503585	0.229524	0.070082	0.227845	-0.063643	0.248435	0.111678	-0.299713	-0.281633	0.217242	-0.230627	-0.278781	0.199665	0.268159	0.0160409	-0.133102	-0.0217245	0.0954873	0.189294	-0.00105599	0.653617	0.570249	0.0954678	0.0921949	-0.124065	0.0350622	0.111948	0.119587	-0.097839	0.286415
	g_Treponema	-0.332591	0.0223668	-0.372127	0.441172	-0.003531	-0.208035	-0.596466	0.321931	0.576591	-0.591164	-0.790946	-0.104665	-0.163823	0.504146	0.182304	0.416707	-0.120419	-0.180619	0.636245	-0.265468	0.0242903	0.26797	0.201647	-0.191748	-0.0957438	-0.0670483	0.0428171	-0.0594652	-0.0583483	-0.193431	-0.248706	-0.303184	-0.0618712	-0.303663	0.117716	-0.106893	0.0599108	-0.195545	0.0399301	0.0264273	0.279001	-0.00182024	-0.18553	0.0515337	0.121093	0.152226	-0.206562	0.552158
	g_Turicibacter	-0.225077	0.0375435	-0.0722397	0.449039	-0.353349	0.278761	0.113408	0.927501	-0.151891	-0.242701	-0.708926	-0.0742763	-0.519701	0.308352	0.130495	0.187536	-0.0889347	-0.133624	0.674246	-0.119944	0.467465	0.154662	-0.104123	-0.0856554	-0.0590953	-0.0466576	-0.453346	-0.0272811	-0.0450249	-0.64795	-0.152343	-0.278026	0.387571	-0.146471	-0.50663	-0.0666031	0.059659	-0.111937	0.053587	0.0316593	0.0466863	0.265764	0.135887	0.0512396	0.723321	0.258487	-0.0953098	0.267922
	Propionic_acid	0.0802847	0.726127	1.03307	0.141383	0.212904	0.270112	0.0642221	0.454279	0.0674968	-0.120628	1.18518	1.18896	0.189204	0.36667	0.400647	0.444629	0.237441	0.234875	-0.0431842	0.539698	0.40423	0.170907	-0.0631829	0.316469	1.3075	0.0469589	0.324737	1.13124	-0.0550904	0.81722	0.105061	0.0724781	0.221038	0.0492357	0.190023	1.18928	0.643748	0.0457422	1.11046	0.720689	0.00471237	0.252673	0.754381	0.225503	0.55993	0.42483	-0.0303062	0.306068
	Butyric_acid	0.0643427	0.0703513	0.774484	0.213795	-0.143302	0.222128	-0.0146306	0.326206	-0.0480685	-0.118299	0.745718	0.42204	0.467541	0.0858742	0.0788694	0.808619	0.236551	0.873726	-0.0241233	0.327169	0.330368	0.199269	-0.0864452	-0.065626	1.00154	0.353752	0.564426	0.19697	-0.043856	0.988587	0.159429	-0.232908	0.165064	-0.0383591	-0.0288751	0.431903	0.1894	-0.113547	0.101084	0.0732705	0.0866884	0.104598	0.610715	-0.0759353	0.30233	0.337377	-0.0664164	-0.00520487
	fecal_IgG	-0.21748	-0.22385	0.00359322	-0.0221327	-0.13051	-0.0402738	-0.0362235	-0.0305515	-0.112814	-0.0335268	0.0126532	-0.00045484	0.046069	-0.100206	-0.141528	-0.394422	0.270121	0.149499	-0.00925114	0.316797	-0.0223799	-0.127936	-0.0209498	-0.0673291	-0.00570389	0.355732	0.0187701	0.0500433	-0.0708983	0.0117581	-0.112562	-0.0955499	-0.0620862	-0.0190021	-0.125743	0.000861536	-0.256478	-0.0413963	-0.233285	-0.221287	-0.0571714	-0.0790744	0.0394759	-0.055448	-0.0778654	-0.169702	-0.0213204	-0.112234
	GLU	0.382512	0.367386	1.27047	0.0322918	0.243712	-0.0189763	-0.0227457	0.0255931	0.322111	-0.025455	1.90474	1.62082	1.11542	0.112607	0.279454	1.60174	0.449967	1.00923	-0.00280179	0.0786592	-0.0616663	0.393241	0.147426	-0.12795	1.62577	0.147465	1.00635	1.34826	0.0434039	0.747526	0.11764	-0.264174	0.183359	0.0849419	0.315644	1.61471	0.423147	-0.11633	0.576567	0.368827	0.363941	0.270914	1.42499	0.0388842	0.0113492	0.329364	-0.0142328	0.167192
	NEFA	0.251851	0.321787	1.28772	-0.0103631	0.262333	0.0318755	-0.0833724	-0.0567001	0.11444	0.0387967	0.998602	1.20409	0.994736	-0.0608626	0.256369	0.755373	0.56029	0.720029	-0.0451076	0.586832	-0.0180749	-0.0032196	-0.021238	0.400311	1.25091	0.148729	0.578777	0.679714	0.123339	1.00444	0.502725	0.474073	-0.108634	-0.0480342	0.0960856	1.21515	0.398237	0.376612	0.420147	0.315201	-0.0068644	0.19376	0.345288	0.00156563	0.279011	0.0336724	0.0545768	0.0631303
	BHBA	0.133196	0.645383	0.712234	-0.0848063	0.51927	-0.28992	0.146395	-0.121768	0.0280296	0.000907566	1.41641	1.23387	0.666232	0.454954	0.299082	0.61696	0.104848	0.31721	-0.0690395	0.438739	-0.128206	0.213813	0.128795	0.0267644	1.31719	0.125118	0.499506	1.18098	-0.0512115	0.686618	0.217321	0.325084	0.191928	0.236633	0.338313	1.2322	0.5676	0.242456	0.58831	0.642609	0.309377	0.284353	0.820226	0.0707324	-0.131875	0.0685414	0.201903	0.346758
	T-Cho	0.0467368	0.942711	0.882422	-0.170603	0.715712	-0.144854	-0.127459	-0.176101	0.119334	-0.0735956	1.28097	1.39324	0.54789	0.0754608	0.353287	0.27351	0.16124	0.11393	-0.0817616	0.6985	-0.2221	0.162949	0.171426	0.376173	1.31536	0.0255986	0.734398	1.27335	0.0170846	0.575382	0.508798	0.533744	-0.0304766	0.0204987	0.378808	1.38984	0.531958	0.201287	1.09067	0.935852	0.0984693	0.0472987	0.525521	0.273451	-0.0701066	-0.0366072	0.0182772	0.232424
	IGF-1	0.490514	0.672716	0.764184	0.0700148	0.293317	0.113482	0.483338	0.180146	-0.00398524	0.0820543	0.96402	1.38126	0.614461	0.799519	0.212066	0.482403	0.226514	0.424954	0.152999	0.0675025	-0.0012376	0.508134	0.0445009	0.114291	1.35281	-0.01124	0.625714	1.11881	-0.000268665	0.486918	-0.0268855	0.108101	0.15887	0.132287	0.0598895	1.36306	0.789387	-0.294814	0.707257	0.670371	0.272401	0.322359	1.22303	0.0743604	-0.00402489	0.55439	0.0519019	0.380865
	Fig.4c (ELA)
	y_axis	value		x_axis	value
	g_Coprococcus	3.51374		g_Coprococcus	3.51374
	g_Bacteroides	2.04895		g_Bacteroides	2.04895
	g_[Ruminococcus]	1.99882		g_[Ruminococcus]	1.99882
	g_Sutterella	1.99549		g_Sutterella	1.99549
	g_Prevotella	1.80313		g_Prevotella	1.80313
	g_[Prevotella]	1.79121		g_[Prevotella]	1.79121
	g_Phascolarctobacterium	1.75638		g_Phascolarctobacterium	1.75638
	g_Anaerovibrio	1.56953		g_Anaerovibrio	1.56953
	g_Faecalibacterium	1.39967		g_Faecalibacterium	1.39967
	g_Methanobrevibacter	1.37773		g_Methanobrevibacter	1.37773
	g_Oscillospira	1.34273		g_Oscillospira	1.34273
	g_Dorea	1.33508		g_Dorea	1.33508
	g_Succinivibrio	1.32543		g_Succinivibrio	1.32543
	g_Blautia	1.31476		g_Blautia	1.31476
	Style["BHBA"	1.26505		Style["BHBA"	1.26505
	g_Megamonas	1.24129		g_Megamonas	1.24129
	g_Anaeroplasma	1.16171		g_Anaeroplasma	1.16171
	g_CF231	1.099		g_CF231	1.099
	Style["GLU"	0.944697		Style["GLU"	0.944697
	g_Peptococcus	0.818324		g_Peptococcus	0.818324
	g_Methanosphaera	0.585396		g_Methanosphaera	0.585396
	g_Anaerofilum	0.544129		g_Anaerofilum	0.544129
	g_Streptococcus	0.51329		g_Streptococcus	0.51329
	g_[Eubacterium]	0.478623		g_[Eubacterium]	0.478623
	Style["Propionic_acid"	0.208788		Style["Propionic_acid"	0.208788
	g_Ruminococcus	0.195258		g_Ruminococcus	0.195258
	g_Acidaminococcus	-0.00805169		g_Acidaminococcus	-0.00805169
	g_Succiniclasticum	-0.0131252		g_Succiniclasticum	-0.0131252
	Style["IGF"	-0.0884286		Style["IGF"	-0.0884286
	g_Escherichia	-0.095041		g_Escherichia	-0.095041
	g_Turicibacter	-0.13739		g_Turicibacter	-0.13739
	g_Coprobacillus	-0.139642		g_Coprobacillus	-0.139642
	g_Butyricicoccus	-0.252292		g_Butyricicoccus	-0.252292
	Style["TCHO"	-0.252652		Style["TCHO"	-0.252652
	g_SMB53	-0.35692		g_SMB53	-0.35692
	g_Atopobium	-0.362665		g_Atopobium	-0.362665
	Style["fecal_IgG"	-0.470424		Style["fecal_IgG"	-0.470424
	g_Klebsiella	-0.538911		g_Klebsiella	-0.538911
	g_C_Clostridium	-0.572376		g_C_Clostridium	-0.572376
	g_Enterococcus	-0.631287		g_Enterococcus	-0.631287
	g_Anaerostipes	-0.71493		g_Anaerostipes	-0.71493
	g_Butyrivibrio	-0.84964		g_Butyrivibrio	-0.84964
	Style["Butyric_acid"	-0.865136		Style["Butyric_acid"	-0.865136
	g_Sharpea	-0.951775		g_Sharpea	-0.951775
	Style["NEFA"	-1.01692		Style["NEFA"	-1.01692
	g_L_Clostridium	-1.05711		g_L_Clostridium	-1.05711
	g_Odoribacter	-1.39052		g_Odoribacter	-1.39052
	g_R_Clostridium	-1.44282		g_R_Clostridium	-1.44282
	g_E_Clostridium	-1.52349		g_E_Clostridium	-1.52349
	g_Lactobacillus	-1.52461		g_Lactobacillus	-1.52461
	g_Treponema	-1.66371		g_Treponema	-1.66371
	g_Desulfovibrio	-1.84657		g_Desulfovibrio	-1.84657
	g_Parabacteroides	-1.87551		g_Parabacteroides	-1.87551
	g_Roseburia	-1.87741		g_Roseburia	-1.87741
	g_5-7N15	-2.00841		g_5-7N15	-2.00841
	g_Dialister	-2.23047		g_Dialister	-2.23047
	g_Collinsella	-2.70065		g_Collinsella	-2.70065
	g_Megasphaera	-2.85812		g_Megasphaera	-2.85812
	g_rc4-4	-3.0292		g_rc4-4	-3.0292
[truncated: 11 more columns]

## Sheet: Fig.5
	Fig.5a (ELA network)		Fig.5a raw data (ELA network)
	Selected components			g_[Eubacterium]	g_[Prevotella]	g_[Ruminococcus]	g_5-7N15	g_Acidaminococcus	g_Anaerofilum	g_Anaeroplasma	g_Anaerostipes	g_Anaerovibrio	g_Atopobium	g_Bacteroides	g_Blautia	g_Butyricicoccus	g_Butyrivibrio	g_CF231	g_C_Clostridium	g_L_Clostridium	g_E_Clostridium	g_R_Clostridium	g_Collinsella	g_Coprobacillus	g_Coprococcus	g_Desulfovibrio	g_Dialister	g_Dorea	g_Enterococcus	g_Escherichia	g_Faecalibacterium	g_Klebsiella	g_Lactobacillus	g_Megamonas	g_Megasphaera	g_Methanobrevibacter	g_Methanosphaera	g_Odoribacter	g_Oscillospira	g_Parabacteroides	g_Peptococcus	g_Phascolarctobacterium	g_Prevotella	g_rc4-4	g_Roseburia	g_Ruminococcus	g_Sharpea	g_SMB53	g_Streptococcus
	g_[Eubacterium]		g_[Eubacterium]	0	0	0	0	0	0	0	0	0	0	-0.581709	0	0	0	0	0	0	0	0	0	0	-0.733311	0	0	0	0	0	0	0.434446	0	0	0	0	0	0	0	0	0	0	0	0	0	0.527247	0	0	0.89495
	g_[Prevotella]		g_[Prevotella]	0	0	0	0	0	0	0	0	0	0	0	0	0	0	0	0	-0.71268	0	0	0	0	0	0	0	0	0	0	0	0	0	0	0	0	0	0	0	0	0	0	1.05096	0	0	0	0	0	0
	g_[Ruminococcus]		g_[Ruminococcus]	0	0	0	0	0	0	0	0	0	-0.913184	0	0	0	0	0	0	0	0	0	0.542157	0	-0.741424	0	0	0	0	0.708594	0	0	0	0.53409	0	0	0	-0.789598	0	0	0	0	0	-3.49995	-0.923959	0	0	0	0
	g_5-7N15		g_5-7N15	0	0	0	0	0	0	0	0.853695	0	0	-0.60238	0	0	0	0	0	0	0	0.619909	0	0.439946	0	0	0	0	0	0	0	0	0	0	0	0.452187	0	0	0	0	0	0	0	0.476148	0	0	-0.424415	0.65861	0
	g_Acidaminococcus		g_Acidaminococcus	0	0	0	0	0	-1.09392	0	0	0	-0.71546	0	0	0	0	0	-0.810377	0	0	0	0	0	0	0.44473	0.677377	0	0	0	0	0	0	0	0.976015	0	0	0	0	0	0.567734	0	0	0	0	0	0	0	0
	g_Anaerofilum		g_Anaerofilum	0	0	0	0	-1.09392	0	0	0.579869	0	0	0	0	-0.733929	0	0	0	0	0	0	0	0.869055	0	0	0	0	0	0	0	0	-0.856445	0	0	0.521358	-0.343359	-0.631152	0	0	0	0	0	0	0	0	0.561497	0	0.721999
	g_Anaeroplasma		g_Anaeroplasma	0	0	0	0	0	0	0	0	0	0	0	0	0	0.578177	0	0	0	0	0	0	0	0	0	0	0	0	-0.714253	0	0	0	0	0	0	0.414002	0	0	0	0	0	0	0	0.643881	0	0	0	0
	g_Anaerostipes		g_Anaerostipes	0	0	0	0.853695	0	0.579869	0	0	0	0	-0.509681	0	-0.714154	0	0	0	0	0	0.515663	0	0.91699	0	0	0	0	0	-0.624612	0	0	0	0	0	0.596856	0	-0.669351	0	0	0	0	0	0	0	0	0	1.05924	0.527423
	g_Anaerovibrio		g_Anaerovibrio	0	0	0	0	0	0	0	0	0	0	0	0	0	0	0	0	0	0	0	0	0	0.618286	0	0	0	0	0	0	0	0	0	0	0.728946	0	0	0	0	0	0	0	0	0	0	0	0	0
	g_Atopobium		g_Atopobium	0	0	-0.913184	0	-0.71546	0	0	0	0	0	0	0	0	0	0	0	0	0	0	0	0	0	0	0	0	0	0	0	0	0	0	0	0	0	0.690092	0	0	0	0	0	0.703208	0	0	0	0	0
	g_Bacteroides		g_Bacteroides	-0.581709	0	0	-0.60238	0	0	0	-0.509681	0	0	0	0	0	0	0	0	0	0	-0.845091	0	0	0	0	0	0	0	0	0	0	0	0	0	0	0	0	0	0	0	0	0	0	0	0	0	-0.879008	0
	g_Blautia		g_Blautia	0	0	0	0	0	0	0	0	0	0	0	0	0	0	0	0	0.291496	0	0	0	0	0	0	0	0	0	0	0.421807	0	0	0	0	0	0	0	0.618936	0	0	0	0	0	0	0	0	0	0
	g_Butyricicoccus		g_Butyricicoccus	0	0	0	0	0	-0.733929	0	-0.714154	0	0	0	0	0	0	-0.746843	0	0	0.614929	0	0	-0.575207	0	0	0	0	0	0	0	0	0	0	0	0	0	0	0	0	0	-0.691063	0	0	0	0	0	0	-0.718378
	g_Butyrivibrio		g_Butyrivibrio	0	0	0	0	0	0	0.578177	0	0	0	0	0	0	0	0	0	0	0	0	0	0	0	0	0	0	0	-0.908228	0	0	0	0	0	0	0	0	0	0	0	0	0	0	0.669032	0	0	0	0
	g_CF231		g_CF231	0	0	0	0	0	0	0	0	0	0	0	0	-0.746843	0	0	0	0	0	0	0	0	0	0	0	0	0	0	0	0	0	0	0	0	0	0	0	0	0	0	0	0	0	0	0	0	0
	g_C_Clostridium		g_C_Clostridium	0	0	0	0	-0.810377	0	0	0	0	0	0	0	0	0	0	0	0	0	0	-1.03202	0	0	0	0	0	0	0	0	0	0	0	0	0.798636	0	0	0	0	0	0	0	0	0.789597	0	0	0	0
	g_L_Clostridium		g_L_Clostridium	0	-0.71268	0	0	0	0	0	0	0	0	0	0.291496	0	0	0	0	0	0.597268	0	0	0	0	0	0	0	0	0	0	0.402766	0	0	0	0	0	0	0.295283	-1.18931	0	0	-0.71325	0	0	0	0	0	0
	g_E_Clostridium		g_E_Clostridium	0	0	0	0	0	0	0	0	0	0	0	0	0.614929	0	0	0	0.597268	0	0	0	0	0	0	-0.431333	0	0	0	0	0	0	0	0	0	0	0	0	0	0	-0.726236	0	0	0	0	0	0	0
	g_R_Clostridium		g_R_Clostridium	0	0	0	0.619909	0	0	0	0.515663	0	0	-0.845091	0	0	0	0	0	0	0	0	0	0	0	0	0	0	0	0	0	0	0	0	0	0	0	0	0	0	0	0	0	0	0	0	0	0.41966	0
	g_Collinsella		g_Collinsella	0	0	0.542157	0	0	0	0	0	0	0	0	0	0	0	0	-1.03202	0	0	0	0	0	-1.65266	0	0.451821	0	0.541628	0	0	0	0	0.82358	0	0	0	0	0	0	0	0	0	0	0	0	0	0	0
	g_Coprobacillus		g_Coprobacillus	0	0	0	0.439946	0	0.869055	0	0.91699	0	0	0	0	-0.575207	0	0	0	0	0	0	0	0	0	0	0	0	0	-0.567379	0	0	0	0	0	0.429492	0	0	0	0	0	0	0	0	0	0	0	0.693652	0.761003
	g_Coprococcus		g_Coprococcus	-0.733311	0	-0.741424	0	0	0	0	0	0.618286	0	0	0	0	0	0	0	0	0	0	-1.65266	0	0	0	0	0	0	0	0	0	0	0	0	0	0	0	0	0	0	0	0	0	0	0	0	0	0
	g_Desulfovibrio		g_Desulfovibrio	0	0	0	0	0.44473	0	0	0	0	0	0	0	0	0	0	0	0	0	0	0	0	0	0	0	0	0	0	0	0	-0.56071	0	0	0	0	0	0	0	0	0	0	0	0	0	0.515863	0	0
	g_Dialister		g_Dialister	0	0	0	0	0.677377	0	0	0	0	0	0	0	0	0	0	0	0	-0.431333	0	0.451821	0	0	0	0	0	0	0	0	0	0	0.559768	0.914711	0	0	-0.671633	0	0	0	0	0	0	0	0	0	0	0
	g_Dorea		g_Dorea	0	0	0	0	0	0	0	0	0	0	0	0	0	0	0	0	0	0	0	0	0	0	0	0	0	0.131759	0	0	-0.45592	0	0	0	0	0	0	0	0	0	0	0	0	0	0	0	0	0
	g_Enterococcus		g_Enterococcus	0	0	0	0	0	0	0	0	0	0	0	0	0	0	0	0	0	0	0	0.541628	0	0	0	0	0.131759	0	0	0	-0.245772	0	0	0	0	0	0	0	0	0	0	0	0	0	0	0	0	-0.510294
	g_Escherichia		g_Escherichia	0	0	0.708594	0	0	0	-0.714253	-0.624612	0	0	0	0	0	-0.908228	0	0	0	0	0	0	-0.567379	0	0	0	0	0	0	0	0	0	0	0	-0.784251	-0.668168	0	0	0	0	0	0	-0.814456	-1.8232	0	0	-1.12926	0
	g_Faecalibacterium		g_Faecalibacterium	0	0	0	0	0	0	0	0	0	0	0	0.421807	0	0	0	0	0	0	0	0	0	0	0	0	0	0	0	0	0	0	0	0	0	0	0	0.420094	0	0	0	0	0	0	0	0	0	0
	g_Klebsiella		g_Klebsiella	0.434446	0	0	0	0	0	0	0	0	0	0	0	0	0	0	0	0.402766	0	0	0	0	0	0	0	-0.45592	-0.245772	0	0	0	0	0	0	0	0	0	0	0	0	0	0	0	0	0	0	0	0.568742
	g_Lactobacillus		g_Lactobacillus	0	0	0	0	0	-0.856445	0	0	0	0	0	0	0	0	0	0	0	0	0	0	0	0	-0.56071	0	0	0	0	0	0	0	-0.658867	0	-1.3348	0	0	0	0	0	0	0	0	0	0	-0.93264	0	0
	g_Megamonas		g_Megamonas	0	0	0.53409	0	0	0	0	0	0	0	0	0	0	0	0	0	0	0	0	0.82358	0	0	0	0.559768	0	0	0	0	0	-0.658867	0	0.566762	0	0	0	0	0	0.55061	0	0	0	0	0	0	0	0
	g_Megasphaera		g_Megasphaera	0	0	0	0	0.976015	0	0	0	0	0	0	0	0	0	0	0	0	0	0	0	0	0	0	0.914711	0	0	0	0	0	0	0.566762	0	0	0	0	0	0	1.01276	0	0	0	0	0	0	0	0
	g_Methanobrevibacter		g_Methanobrevibacter	0	0	0	0.452187	0	0.521358	0	0.596856	0.728946	0	0	0	0	0	0	0.798636	0	0	0	0	0.429492	0	0	0	0	0	-0.784251	0	0	-1.3348	0	0	0	0.434944	0	0	0	0	0	0	0	0.987715	0.74354	0	0	0
	g_Methanosphaera		g_Methanosphaera	0	0	0	0	0	-0.343359	0.414002	0	0	0	0	0	0	0	0	0	0	0	0	0	0	0	0	0	0	0	-0.668168	0	0	0	0	0	0.434944	0	0	0	0	0	0	0	0	0	0	0	0	0
	g_Odoribacter		g_Odoribacter	0	0	-0.789598	0	0	-0.631152	0	-0.669351	0	0.690092	0	0	0	0	0	0	0	0	0	0	0	0	0	-0.671633	0	0	0	0	0	0	0	0	0	0	0	0	0	0	0	0	0.727333	0	0	0	-0.65949	0
	g_Oscillospira		g_Oscillospira	0	0	0	0	0	0	0	0	0	0	0	0.618936	0	0	0	0	0.295283	0	0	0	0	0	0	0	0	0	0	0.420094	0	0	0	0	0	0	0	0	0	0	0	0	0	0	0	0	0	0
	g_Parabacteroides		g_Parabacteroides	0	0	0	0	0	0	0	0	0	0	0	0	0	0	0	0	-1.18931	0	0	0	0	0	0	0	0	0	0	0	0	0	0	0	0	0	0	0	0	0	0	0	0	0	0	0	0	0
	g_Peptococcus		g_Peptococcus	0	0	0	0	0.567734	0	0	0	0	0	0	0	0	0	0	0	0	0	0	0	0	0	0	0	0	0	0	0	0	0	0.55061	1.01276	0	0	0	0	0	0	0	0	-0.525202	0	0	0	0	0
	g_Phascolarctobacterium		g_Phascolarctobacterium	0	0	0	0	0	0	0	0	0	0	0	0	-0.691063	0	0	0	0	-0.726236	0	0	0	0	0	0	0	0	0	0	0	0	0	0	0	0	0	0	0	0	0	0	0	0	0	0	0	0
	g_Prevotella		g_Prevotella	0	1.05096	0	0	0	0	0	0	0	0	0	0	0	0	0	0	-0.71325	0	0	0	0	0	0	0	0	0	0	0	0	0	0	0	0	0	0	0	0	0	0	0	0	0	0	0	0	0
	g_rc4-4		g_rc4-4	0	0	-3.49995	0.476148	0	0	0	0	0	0.703208	0	0	0	0	0	0	0	0	0	0	0	0	0	0	0	0	-0.814456	0	0	0	0	0	0	0	0.727333	0	0	-0.525202	0	0	0	1.05579	0	0	0	0
	g_Roseburia		g_Roseburia	0	0	-0.923959	0	0	0	0.643881	0	0	0	0	0	0	0.669032	0	0.789597	0	0	0	0	0	0	0	0	0	0	-1.8232	0	0	0	0	0	0.987715	0	0	0	0	0	0	0	1.05579	0	0	0	0.771249	0
	g_Ruminococcus		g_Ruminococcus	0.527247	0	0	0	0	0	0	0	0	0	0	0	0	0	0	0	0	0	0	0	0	0	0	0	0	0	0	0	0	0	0	0	0.74354	0	0	0	0	0	0	0	0	0	0	0	0	0
	g_Sharpea		g_Sharpea	0	0	0	-0.424415	0	0.561497	0	0	0	0	0	0	0	0	0	0	0	0	0	0	0	0	0.515863	0	0	0	0	0	0	-0.93264	0	0	0	0	0	0	0	0	0	0	0	0	0	0	0	0
	g_SMB53		g_SMB53	0	0	0	0.65861	0	0	0	1.05924	0	0	-0.879008	0	0	0	0	0	0	0	0.41966	0	0.693652	0	0	0	0	0	-1.12926	0	0	0	0	0	0	0	-0.65949	0	0	0	0	0	0	0.771249	0	0	0	0
	g_Streptococcus		g_Streptococcus	0.89495	0	0	0	0	0.721999	0	0.527423	0	0	0	0	-0.718378	0	0	0	0	0	0	0	0.761003	0	0	0	0	-0.510294	0	0	0.568742	0	0	0	0	0	0	0	0	0	0	0	0	0	0	0	0	0
	g_Succiniclasticum		g_Succiniclasticum	0	0	0	0	0.38548	0	0	0	0	0	0	0	-0.631408	0	0	0	0	0	0	0	0	0	0.369184	0	0	0	0	0	0	0	0	0.549491	0	0	0	0	0	0	0	0	0	0	0	0	0	0
	g_Succinivibrio		g_Succinivibrio	0	0	-0.83613	0	0	0	0	0	0	0	0	0	0	0	0	0	0	0	0	0	0	0	0	0	0	0	0	0	0	0	0	0	0	0	0	0	0	0	0	0	0	0.841926	0	0	0.649844	0
	g_Sutterella		g_Sutterella	0	0	0	0	0	0	0	0	0	0	0	0	-0.781574	0	0	0	0	-1.02794	0	0	0	0	0	0	0	0	0	0	0	0	0	0	0	0	0	0	0	0	0.653617	0	0	0	0	0	0	0
	g_Treponema		g_Treponema	0	0	0	0.441172	0	0	-0.596466	0	0.576591	-0.591164	-0.790946	0	0	0.504146	0	0	0	0	0.636245	0	0	0	0	0	0	0	0	0	0	0	0	0	0	0	0	0	0	0	0	0	0	0	0	0	0	0
	g_Turicibacter		g_Turicibacter	0	0	0	0.449039	0	0	0	0.927501	0	0	-0.708926	0	0	0	0	0	0	0	0.674246	0	0.467465	0	0	0	0	0	0	0	0	-0.64795	0	0	0	0	0	0	0	0	0	0	0	0	0	0	0.723321	0
	Style["Propionic_acid"		Propionic_acid	0	0	1.03307	0	0	0	0	0.454279	0	0	0	0	0	0	0	0	0	0	0	0.539698	0.40423	0	0	0.316469	0	0	0	0	0	0	0	0	0	0	0	0	0	0	1.11046	0	0	0	0	0	0.55993	0
	Style["Butyric_acid"		Butyric_acid	0	0	0.774484	0	0	0	0	0	0	0	0	0	0	0	0	0.808619	0	0.873726	0	0	0.330368	0	0	0	1.00154	0.353752	0	0	0	0.988587	0	0	0	0	0	0	0	0	0	0	0	0	0	0	0	0
	Style["fecal_IgG"		fecal_IgG	0	0	0	0	0	0	0	0	0	0	0	0	0	0	0	0	0	0	0	0	0	0	0	0	0	0.355732	0	0	0	0	0	0	0	0	0	0	0	0	0	0	0	0	0	0	0	0
	Style["GLU"		GLU	0	0	1.27047	0	0	0	0	0	0	0	1.90474	0	1.11542	0	0	1.60174	0	1.00923	0	0	0	0	0	0	0	0	0	0	0	0	0	-0.264174	0	0	0	0	0	0	0	0	0	0	0	0	0	0
	Style["NEFA"		NEFA	0	0	1.28772	0	0	0	0	0	0	0	0	0	0.994736	0	0	0	0.56029	0.720029	0	0.586832	0	-0.0032196	0	0.400311	0	0	0	0	0	1.00444	0.502725	0	0	0	0	0	0	0.376612	0	0	0	0	0	0	0	0
	Style["BHBA"		BHBA	0	0	0	0	0	-0.28992	0	0	0	0	0	0	0	0	0	0	0	0	0	0	0	0	0	0	0	0	0	0	0	0	0	0	0	0	0	0	0	0	0	0	0	0	0	0	0	0
	Style["TCHO"		T-Cho	0	0	0	0	0	0	0	0	0	0	0	0	0	0	0	0	0	0	0	0.6985	0	0	0	0.376173	0	0	0	0	0	0	0	0	0	0	0	0	0	0	0	0	0	0	0	0	0	0
	Style["IGF"		IGF-1	0	0	0	0	0	0	0	0	0	0	0	0	0	0	0	0	0	0	0	0	0	0	0	0	0	0	0	0	0	0	0	0	0	0	0	0	0	-0.294814	0	0	0	0	0	0	0	0
	Fig.5b (Raw data for DirectLiNGAM)
	antibiotics	Butyric_acid	g_Lactobacillus	g_Methanobrevibacter	g_Ruminococcus	g_Dorea
	0	0	0	0	0	0
	1	-2310.7	-0.002	0	-0.0172	0.013
	1	-4685.28	-0.0016	0	-0.013	0.0114
	0	0	0	0	0	0
	1	-2094.21	-0.0824	-0.0002	-0.0022	-0.054
	1	-1897.78	-0.1104	0.0018	0.0024	-0.0524
	0	0	0	0	0	0
	1	-1798.77	-0.1634	0	-0.0016	0.0052
	1	-1278.25	-0.1628	0.0006	-0.0002	0.0048
	0	0	0	0	0	0
	1	-3171.95	-0.1208	0	-0.0332	-0.0072
	1	-3266.69	-0.1206	0.0022	-0.0292	-0.0072
	0	0	0	0	0	0
	1	-3480.3	-0.0204	0.0012	-0.0014	-0.0344
	1	-3025.92	-0.0206	0.0028	-0.008	-0.0298
	0	0	0	0	0	0
	1	-7011.7	-0.006	0.0004	0	-0.0278
	1	-6851.67	-0.0112	0.0048	0.0006	-0.028
	0	0	0	0	0	0
	0	-174.903	0	-0.0042	-0.0018	-0.0084
	0	-484.176	0.0006	0.0032	0.0012	-0.0032
	0	0	0	0	0	0
	0	-1198.89	-0.0148	0	0.0068	-0.0046
	0	-2647.69	-0.0402	0.003	0.002	0.0022
	0	0	0	0	0	0
	0	218.272	-0.2468	0.0002	0.024	0.0066
	0	-538.629	-0.2814	0.0008	0.0046	0.0116
	0	0	0	0	0	0
	0	-420.044	0.0024	0	-0.0094	0.0152
	0	-845.131	-0.0026	0.0002	-0.0086	0.0042
	0	0	0	0	0	0
	0	-1768.63	-0.0756	0	0.0024	-0.0278
	0	-4777.97	-0.1568	0.0008	0.0208	-0.03
	0	0	0	0	0	0
	0	-1759.51	0.014	0.0002	-0.0114	-0.019
	0	-2264.27	-0.002	0.0018	-0.0088	-0.0172
[truncated: 13 more columns]

## Sheet: Fig S1a
	Total monthly feed intake
	Group	CON	CON	CON	CON	CON	CON	CON	CON	CON	CON	CON	CON	EXT	EXT	EXT	EXT	EXT	EXT	EXT	EXT	EXT	EXT	EXT	EXT
	Individual No.	No. 1	No. 1	No. 2	No. 2	No. 3	No. 3	No. 4	No. 4	No. 5	No. 5	No. 6	No. 6	No. 7	No. 7	No. 8	No. 8	No. 9	No. 9	No. 10	No. 10	No. 11	No. 11	No. 12	No. 12
	Age (mo)	1	2	1	2	1	2	1	2	1	2	1	2	1	2	1	2	1	2	1	2	1	2	1	2
	Calf starter (kg)	0.470198	5.09379	0.787534	6.93966	0.969039	9.51416	1.35419	13.7253	1.71886	13.8298	2.95265	15.68	1.27674	3.39211	1.10511	5.09469	0.835687	6.77319	0.8198	8.04284	0.553837	5.35248	4.09935	15.2009
	Hay (kg)	1.35613	7.11785	1.78149	8.70641	1.44749	7.14135	1.91806	8.38863	1.77334	6.33797	1.41909	5.48	0.377413	6.4994	0.88448	9.02116	1.41207	9.53427	1.67673	9.98152	1.14632	6.46674	1.32022	9.00793

## Sheet: Fig. S1b
	Milk replacer intake (g)
		CON						EXP
		Individual number						Individual number
	Age (d)	No. 1	No.2	No. 3	No. 4	No. 5	No. 6	No. 7	No. 8	No. 9	No. 10	No. 11	No. 12
	4	0	250	0	0	375	375	375	375	350		375	375
	5	375	500	0	375	500	500	500	500	500	375	500	500
	6	500	250	187.5	500	500	500	500	500	500	500	500	500
	7	500	375	500	500	500	500	500	500	500	500	587.5	500
	8	475	500	500	500	500	500	500	450	562.5	587.5	462.5	475
	9	500	500	500	562.5	500	350	375	587.5	587.5	625	475	437.5
	10	500	500	500	625	562.5	437.5	500	625	625	762.5	375	625
	11	500	500	500	687.5	562.5	500	500	662.5	662.5	787.5	500	662.5
	12	500	500	500	687.5	562.5	462.5	375	687.5	687.5	712.5	500	687.5
	13	500	500	500	750	562.5	687.5	500	712.5	725	762.5	500	725
	14	500	500	562.5	750	250	725	500	762.5	762.5	787.5	500	762.5
	15	500	562.5	625	812.5	562.5	762.5	500	787.5	787.5	825	500	787.5
	16	500	562.5	625	812.5	437.5	787.5	500	825	825	637.5	500	825
	17	500	625	812.5	875	562.5	825	500	862.5	862.5	887.5	587.5	862.5
	18	500	687.5	687.5	875	562.5	600	450	687.5	887.5	925	625	887.5
	19	500	687.5	687.5	937.5	625	812.5	587.5	925	925	962.5	662.5	925
	20	562.5	750	750	937.5	750	675	625	962.5	762.5	1000	687.5	950
	21	562.5	750	812.5	1000	750	887.5	662.5	1000	1000	1000	712.5	1000
	22	625	812.5	812.5	1000	812.5	375	687.5	1000	1000	1000	762.5	1000
	23	687.5	812.5	812.5	1000	812.5	262.5	725	1000	1000	1000	700	1000
	24	687.5	875	812.5	1000	875	625	762.5	1000	1000	1000	500	1000
	25	750	875	937.5	1000	812.5	750	787.5	1000	1000	1000	712.5	987.5
	26	750	937.5	937.5	1000	937.5	712.5	825	1000	1000	1000	500	1000
	27	812.5	937.5	1000	1000	750	675	687.5	1000	1000	1000	675	1000
	28	812.5	1000	1000	1000	1000	625	700	1000	1000	1000	500	1000
	29	750	1000	1000	875	812.5	675	925	625	750	1000	500	750
	30	875	1000	1000	1000	812.5	562.5	962.5	887.5	1000	750	500	1000
	31	937.5	1000	1000	1000	1000	925	700	1000	1000	1000	562.5	1000
	32	937.5	1000	1000	1000	687.5	500	1000	1000	1000	1000	562.5	1000
	33	1000	1000	1000	1000	562.5	662.5	1000	1000	1000	1000	625	1000
	34	1000	1000	812.5	1000	875	1000	1000	750	1000	1000	500	1000
	35	1000	1000	1000	1000	875	925	1000	812.5	1000	1000	500	1000
	36	1000	1000	1000	1000	812.5	1000	1000	1000	1000	1000	500	1000
	37	1000	1000	1000	1000	1000	1000	800	750	1000	1000	587.5	1000
	38	1000	1000	1000	1000	812.5	1000	1000	1000	1000	1000	462.5	1000
	39	1000	1000	1000	1000	1000	1000	1000	1000	1000	1000	487.5	1000
	40	1000	1000	1000	1000	937.5	1000	1000	1000	1000	1000	475	1000
	41	1000	1000	1000	1000	812.5	1000	1000	750	1000	1000	725	1000
	42	1000	1000	1000	1000	1000	1000	1000	1000	1000	1000	500	1000
	43	1000	1000	1000	1000	875	750	1000	1000	1000	1000	787.5	1000
	44	1000	1000	1000	1000	1000	1000	750	1000	1000	1000	750	1000
	45	1000	1000	1000	1000	812.5	1000	1000	1000	1000	1000	587.5	1000
	46	1000	1000	1000	1000	812.5	1000	1000	1000	1000	1000	712.5	1000
	47	1000	1000	1000	1000	937.5	1000	1000	1000	1000	1000	712.5	1000
	48	1000	1000	1000	1000	1000	1000	1000	1000	1000	1000	962.5	1000
	49	625	1000	1000	1000	1000	1000	1000	1000	1000	1000	1000	1000
	50	1000	1000	1000	1000	1000	1000	1000	1000	1000	1000	1000	1000
	51	500	1000	1000	1000	1000	1000	1000	1000	1000	1000	1000	1000
	52	625	1000	1000	1000	1000	1000	1000	1000	1000	1000	1000	1000
	53	1000	1000	1000	1000	1000	1000	1000	1000	1000	1000	750	1000
	54	1000	1000	1000	1000	1000	1000	1000	1000	1000	1000	750	1000
	55	1000	1000	1000	1000	1000	1000	1000	1000	1000	1000	1000	1000
	56	1000	1000	1000	1000	1000	1000	1000	1000	1000	1000	1000	1000
	57	1000	1000	1000	1000	1000	1000	1000	1000	1000	1000	1000	1000
	58	1000	1000	1000	1000	1000	1000	750	1000	1000	1000	750	1000
	59	1000	750	1000	1000	1000	750	1000	750	1000	1000	1000	1000
	60	1000	1000	1000	1000	1000	750	1000	1000	1000	1000	500	1000

## Sheet: Fig. S11 Raw data
	Raw data for association analysis (Binarization based on Median value)
	Name	C_M_No1_3d	C_M_No1_30d	C_M_No1_60d	C_M_No2_3d	C_M_No2_30d	C_M_No2_60d	C_M_No3_3d	C_M_No3_30d	C_M_No3_60d	C_F_No4_3d	C_F_No4_30d	C_F_No4_60d	C_F_No5_3d	C_F_No5_30d	C_F_No5_60d	C_M_No6_3d	C_M_No6_30d	C_M_No6_60d	T_M_No7_3d	T_M_No7_30d	T_M_No7_60d	T_M_No8_3d	T_M_No8_30d	T_M_No8_60d	T_M_No9_3d	T_M_No9_30d	T_M_No9_60d	T_F_No10_3d	T_F_No10_30d	T_F_No10_60d	T_F_No11_3d	T_F_No11_30d	T_F_No11_60d	T_M_No12_3d	T_M_No12_30d	T_M_No12_60d
	g_[Eubacterium]	1	1	1	1	0	1	0	0	0	1	0	0	1	0	0	0	0	0	0	0	0	0	0	1	0	1	1	1	0	1	0	0	0	1	1	0
	g_[Prevotella]	0	0	0	0	1	1	0	1	1	0	1	1	0	0	1	0	1	0	0	1	0	0	0	1	0	1	1	0	1	1	0	1	1	0	1	1
	g_[Ruminococcus]	0	1	1	1	0	0	1	1	1	1	0	0	1	0	0	1	1	0	0	0	0	1	0	0	1	1	0	1	1	0	1	1	0	1	0	0
	g_5-7N15	1	1	0	0	0	0	0	0	0	0	0	0	0	0	0	0	0	0	1	1	0	0	0	0	0	0	0	0	0	0	0	0	0	0	0	0
	g_Acidaminococcus	0	0	0	0	1	0	0	1	1	0	1	1	0	1	1	0	1	1	0	0	0	0	1	1	0	1	1	0	1	0	0	1	1	0	1	1
	g_Adlercreutzia	1	1	1	0	0	1	0	0	0	0	0	1	0	0	0	0	0	1	1	0	1	0	1	0	0	0	0	0	0	0	0	0	0	0	0	1
	g_Anaerofilum	1	1	1	0	0	0	0	0	1	0	1	1	0	1	1	0	0	0	1	1	0	0	1	1	0	0	0	0	0	0	0	0	1	0	0	1
	g_Anaeroplasma	0	1	1	0	0	0	0	0	0	0	0	1	0	0	0	0	0	1	0	0	1	0	0	0	0	0	1	0	0	0	0	0	0	0	0	1
	g_Anaerostipes	1	1	1	0	0	0	0	0	0	0	0	0	0	0	1	0	0	0	1	1	1	0	0	0	0	0	1	0	0	1	0	0	1	0	0	0
	g_Anaerovibrio	1	0	1	0	1	1	0	1	0	0	1	1	0	1	1	0	0	1	1	1	1	0	1	1	0	0	0	0	1	1	0	0	0	0	0	1
	g_Atopobium	1	0	1	0	0	1	0	0	0	0	0	1	0	0	1	0	0	0	1	0	1	0	0	1	0	0	1	0	1	0	0	0	1	0	0	0
	g_Bacteroides	0	0	1	0	1	0	1	1	1	1	1	1	0	1	0	0	1	1	0	0	0	0	1	0	0	1	0	1	1	0	1	1	0	0	1	0
	g_Bifidobacterium	0	1	0	0	1	0	0	0	0	0	0	0	0	0	0	0	1	0	0	0	0	0	0	0	0	1	0	0	1	0	0	0	0	0	0	0
	g_Blautia	0	1	1	1	1	0	1	0	0	1	1	0	1	0	0	0	1	1	1	0	0	1	0	0	0	0	0	1	1	1	0	1	0	1	1	0
	g_Bulleidia	1	0	1	0	0	1	0	0	0	0	0	0	0	0	1	0	0	0	1	0	1	0	0	0	0	0	1	0	0	1	0	0	1	0	1	1
	g_Butyricicoccus	0	0	0	1	0	1	1	0	0	1	0	0	1	1	1	1	0	0	0	0	0	1	1	0	1	1	1	1	1	0	1	0	0	1	0	0
	g_Butyricimonas	0	0	0	0	0	1	0	0	1	1	0	1	0	1	0	0	0	0	0	0	1	0	0	0	0	0	1	0	0	1	0	0	1	0	0	1
	g_Butyrivibrio	1	1	1	0	0	1	0	0	1	0	1	1	0	0	1	0	0	1	1	1	1	0	0	0	0	1	1	0	0	1	0	0	1	0	1	1
	g_Campylobacter	0	0	0	0	0	0	0	0	0	0	0	0	0	0	0	0	0	0	0	1	0	0	0	1	0	0	1	0	0	1	0	0	1	0	1	0
	g_CF231	1	1	1	0	1	1	0	1	1	0	0	0	0	1	1	0	0	1	1	1	0	0	0	1	0	0	1	0	1	0	0	0	1	0	1	1
	g_C_Clostridium	1	1	1	1	0	0	0	0	1	1	0	0	0	1	0	1	1	1	1	1	1	1	0	0	1	0	0	1	1	0	0	0	0	1	0	0
	g_L_Clostridium	0	0	0	1	0	1	1	0	0	1	0	1	0	0	0	1	0	0	0	0	1	0	0	0	1	0	1	1	0	0	1	1	1	1	0	0
	g_E_Clostridium	0	0	0	1	0	0	1	0	0	1	0	0	1	0	0	1	0	0	0	0	0	1	0	0	1	0	0	1	0	0	1	1	0	1	0	0
	g_R_Clostridium	0	1	0	0	0	0	0	0	0	0	0	1	0	0	0	0	0	0	1	1	1	0	0	0	0	0	0	0	0	0	0	0	1	0	0	1
	g_Collinsella	0	0	1	0	1	1	1	1	0	1	1	0	0	0	0	1	1	0	0	0	0	0	1	1	0	1	0	0	1	0	0	1	0	0	1	0
	g_Coprobacillus	1	1	1	0	1	1	0	0	0	0	1	1	0	0	1	0	0	0	1	1	1	0	1	1	0	0	0	0	0	0	0	0	1	0	0	1
	g_Coprococcus	1	1	1	0	1	1	0	0	1	0	0	1	0	0	1	0	1	1	1	1	1	0	0	1	0	0	1	0	0	1	0	0	1	0	0	1
	g_Desulfovibrio	0	0	0	0	0	0	0	0	0	0	0	1	0	0	1	0	0	1	0	0	0	0	0	0	0	0	0	0	0	0	0	0	1	0	1	1
	g_Dialister	0	0	1	0	0	0	0	1	0	0	0	0	0	0	0	0	0	0	0	0	0	0	1	0	0	1	1	0	1	0	0	0	0	0	0	0
	g_Dorea	1	1	1	1	0	0	0	1	0	1	0	0	1	0	1	1	0	0	1	0	1	0	0	1	0	0	1	0	1	0	1	0	0	1	1	1
	g_Enterococcus	0	0	0	1	1	0	1	0	0	1	0	0	1	1	0	1	0	0	1	0	0	1	0	0	0	0	0	1	0	0	1	0	0	1	0	0
	g_Escherichia	0	0	0	1	1	0	1	1	0	1	0	0	1	1	0	1	1	0	0	0	0	1	1	1	1	0	0	1	0	1	1	1	0	1	0	0
	g_Faecalibacterium	0	1	1	0	1	0	1	1	0	0	1	1	1	1	0	0	1	0	0	0	0	1	1	1	0	1	0	0	1	1	0	0	0	1	0	1
	g_gut	0	0	0	0	0	0	0	0	0	0	0	0	0	0	0	0	0	0	0	1	1	0	0	1	0	0	1	0	0	0	0	0	0	0	0	0
	g_Klebsiella	0	0	0	1	1	0	0	0	0	0	0	0	1	0	0	0	0	0	0	0	0	1	0	0	0	0	0	1	0	0	1	1	0	0	0	0
	g_Lactobacillus	0	0	0	1	1	0	1	0	0	1	0	0	1	0	0	1	1	0	0	0	0	1	1	0	1	1	1	1	1	1	1	1	0	0	1	0
	g_Lysinibacillus	0	0	0	0	0	0	0	0	0	0	0	0	1	0	0	0	0	0	0	0	0	0	0	0	0	0	0	0	0	0	0	0	0	1	0	0
	g_Megamonas	0	0	0	0	0	0	0	1	0	0	1	0	0	1	0	1	0	1	0	0	0	0	0	0	0	1	0	0	1	0	0	1	1	0	0	0
	g_Megasphaera	0	0	0	0	0	0	0	1	0	0	1	0	0	1	1	0	0	1	0	0	0	0	1	1	0	1	1	0	1	1	0	0	1	0	1	1
	g_Methanobrevibacter	1	1	1	0	0	1	0	0	1	0	0	1	0	1	1	0	1	1	1	1	1	0	0	1	0	0	1	0	0	0	0	0	1	0	0	1
	g_Methanosphaera	1	1	1	0	0	0	0	0	1	0	1	1	0	1	1	0	0	1	0	1	1	0	0	1	0	0	1	0	0	0	0	0	1	0	1	1
	g_Mogibacterium	1	1	0	0	1	0	0	0	1	0	0	1	0	1	0	0	1	1	1	1	1	0	1	0	0	0	0	0	0	0	0	1	1	0	1	1
	g_Odoribacter	0	0	0	0	0	1	0	1	1	1	0	1	0	1	1	0	0	0	0	0	1	0	0	1	0	0	1	0	1	1	0	1	1	0	1	1
	g_Oscillospira	0	0	0	1	1	1	0	0	0	1	0	1	1	1	1	0	0	0	0	0	0	0	1	1	0	1	1	0	0	1	1	0	1	1	1	1
	g_p-75-a5	0	0	0	0	0	1	0	0	0	0	0	1	0	0	1	0	0	0	0	0	0	0	0	0	0	0	0	0	0	1	0	0	0	0	1	1
	g_Parabacteroides	1	0	1	0	0	1	0	0	1	0	1	1	1	1	1	0	0	1	0	0	1	0	1	1	0	0	1	0	0	1	0	0	1	0	1	1
	g_Peptococcus	0	0	0	0	1	0	0	1	1	0	0	0	0	1	0	0	1	1	0	0	1	0	0	0	0	0	0	0	1	0	0	1	0	0	0	0
	g_Phascolarctobacterium	1	1	1	0	0	1	0	1	0	0	1	1	0	1	1	0	0	1	1	1	1	0	1	1	0	0	0	0	1	1	0	0	0	0	0	1
	g_Prevotella	1	1	0	0	1	1	0	1	1	0	1	1	0	1	1	0	1	1	1	1	1	0	1	0	0	1	0	0	0	0	0	0	0	0	0	1
	g_rc4-4	1	1	0	0	0	1	0	0	0	0	0	1	0	0	1	0	0	1	1	1	1	1	0	1	0	0	1	0	0	1	0	0	1	0	1	1
	g_Roseburia	1	1	1	0	0	1	0	0	0	0	0	1	0	1	1	0	0	1	1	1	1	0	0	1	0	0	1	0	1	1	0	0	1	0	0	1
	g_Ruminococcus	1	1	1	0	0	1	0	0	0	1	0	1	1	1	0	0	0	0	1	1	1	0	1	0	0	1	1	1	0	0	0	0	1	1	0	1
	g_Sarcina	0	1	0	0	0	0	0	0	0	0	0	0	0	0	0	0	0	1	1	0	0	0	1	0	0	0	0	0	1	0	0	0	0	0	0	0
	g_Sharpea	0	1	1	0	0	1	0	0	0	0	0	1	0	0	1	0	0	1	0	0	1	0	1	1	0	1	1	0	1	1	0	0	1	0	1	1
	g_SHD-231	1	0	0	0	0	0	0	0	0	0	0	1	0	0	0	0	0	0	1	0	1	0	0	0	0	0	0	0	0	0	0	0	0	0	0	0
	g_SMB53	1	1	1	0	0	1	0	0	1	0	0	1	0	0	0	0	0	1	1	1	0	0	0	0	0	1	0	0	1	1	0	0	0	1	1	1
	g_Staphylococcus	0	0	0	0	0	0	0	0	0	0	0	0	0	0	0	0	0	0	0	0	0	0	0	0	0	0	0	0	0	0	0	0	0	1	0	0
	g_Streptococcus	1	1	1	1	1	0	0	1	1	0	0	0	1	1	0	0	0	0	1	0	1	1	1	0	0	1	0	1	1	0	0	1	0	0	0	0
	g_Succiniclasticum	0	0	0	0	0	0	0	0	1	0	0	1	0	1	1	0	0	1	0	0	1	0	0	1	0	1	1	0	0	0	0	0	1	0	0	1
	g_Succinivibrio	1	1	1	0	1	1	0	0	1	0	0	1	0	0	1	0	1	1	1	1	0	0	0	1	0	1	1	0	1	1	0	0	0	0	0	1
	g_Sutterella	1	1	1	0	0	1	0	1	1	0	1	1	0	1	0	0	0	0	0	1	1	0	0	1	0	0	1	0	1	0	0	1	1	0	1	1
	g_Treponema	1	0	1	0	0	0	0	0	1	0	0	0	0	0	0	0	0	0	1	1	1	0	0	1	0	0	1	0	0	1	0	0	1	0	0	1
	g_Turicibacter	1	1	0	0	0	0	0	0	0	0	0	1	0	0	0	0	0	0	1	1	0	0	0	0	0	0	0	0	0	0	0	0	0	0	0	1
	g_Others	1	1	1	0	0	1	0	0	0	0	0	1	1	0	1	0	0	0	1	1	1	0	0	1	0	0	1	0	0	1	0	1	1	1	1	1
	f__[Barnesiellaceae]	0	0	0	0	1	0	0	0	0	0	0	0	0	0	1	0	0	0	1	0	0	0	1	1	0	1	1	0	1	0	0	1	1	0	1	0
	f__[Mogibacteriaceae]	1	1	1	0	0	1	0	0	1	0	0	0	0	0	1	0	0	1	1	1	1	0	1	1	0	0	1	0	0	1	0	1	1	0	1	1
	f__[Odoribacteraceae]	0	0	0	0	0	1	0	1	1	1	0	1	0	1	1	0	0	0	0	0	1	0	0	1	0	0	1	0	1	1	0	1	1	0	1	1
	f__[Paraprevotellaceae]	0	0	0	0	1	1	0	1	1	0	1	1	0	1	1	0	0	1	0	1	0	0	0	1	0	0	1	0	1	1	0	1	1	0	1	1
	f__Alcaligenaceae	1	1	1	0	0	1	0	1	1	0	1	1	0	1	0	0	0	0	0	1	1	0	0	1	0	0	1	0	1	0	0	1	1	0	1	1
	f__Alicyclobacillaceae	0	0	0	0	0	0	1	0	0	0	0	0	1	0	0	0	0	0	0	0	0	0	0	0	0	0	0	0	0	0	0	0	0	0	0	0
	f__Anaerolinaceae	1	0	0	0	0	0	0	0	0	0	0	1	0	0	0	0	0	0	1	0	1	0	0	0	0	0	0	0	0	0	0	0	0	0	0	0
	f__Anaeroplasmataceae	1	1	1	0	0	1	0	0	0	0	0	1	0	0	0	0	0	1	1	1	1	0	0	1	0	0	1	0	0	0	0	0	1	0	0	1
	f__Bacillaceae	0	0	0	0	0	0	0	0	0	1	0	0	1	0	0	0	0	0	0	0	0	0	0	0	0	0	0	0	0	0	0	0	0	1	0	0
	f__Bacteroidaceae	0	0	1	0	1	0	1	1	1	1	1	1	0	1	0	0	1	1	0	0	0	0	1	0	0	1	0	1	1	0	1	1	0	0	1	0
	f__Bifidobacteriaceae	0	1	0	0	1	0	0	0	0	0	0	0	0	0	0	0	1	0	0	0	0	0	0	0	0	1	0	0	1	0	0	0	0	0	0	0
	f__Bradyrhizobiaceae	0	0	0	0	0	0	0	0	0	0	0	0	1	0	0	0	0	0	0	0	0	0	0	0	0	0	0	0	0	0	0	0	0	1	0	0
	f__Campylobacteraceae	0	0	0	0	0	0	0	0	0	0	0	0	0	0	0	0	0	0	0	1	0	0	0	1	0	0	1	0	0	1	0	0	1	0	1	0
	f__Christensenellaceae	0	0	0	0	0	0	0	0	0	0	0	0	0	0	0	0	0	0	0	0	0	0	0	0	0	0	0	0	0	0	0	0	0	0	0	1
	f__Clostridiaceae	1	1	1	1	0	0	0	0	1	1	0	0	1	0	0	1	1	1	1	1	1	1	0	0	1	0	0	1	1	0	0	0	0	1	0	0
	f__Coriobacteriaceae	0	0	1	0	0	1	0	0	0	0	0	1	0	1	1	0	1	1	0	0	1	0	0	1	0	1	1	0	1	0	0	1	1	0	1	1
	f__Corynebacteriaceae	0	0	0	0	0	0	1	0	0	0	0	0	0	0	0	0	0	0	0	0	0	1	0	0	0	0	0	0	0	0	0	0	0	0	0	0
	f__Dehalobacteriaceae	0	0	0	0	0	0	0	0	0	0	0	0	0	0	0	0	0	0	0	0	0	0	0	0	0	0	0	0	0	0	0	0	1	0	0	0
	f__Desulfovibrionaceae	0	0	1	0	0	1	0	0	0	0	0	1	0	0	1	0	0	1	0	0	0	0	0	0	0	0	0	0	0	1	0	0	1	0	1	1
	f__Elusimicrobiaceae	0	1	0	0	0	0	0	0	0	0	0	0	0	0	0	0	0	1	0	0	0	0	0	0	0	0	0	0	0	0	0	0	1	0	0	0
	f__Enterobacteriaceae	0	0	0	1	1	0	1	1	0	1	0	0	1	1	0	1	1	0	0	0	0	1	1	1	1	0	0	1	0	1	1	1	0	1	0	0
	f__Enterococcaceae	0	0	0	1	1	0	1	0	0	1	0	0	1	1	0	1	0	0	1	0	0	1	0	0	0	0	0	1	0	0	1	0	0	1	0	0
	f__Erysipelotrichaceae	1	1	1	1	0	0	0	0	0	0	0	1	1	0	1	1	0	0	0	0	1	0	0	1	0	0	1	1	0	1	1	0	1	1	1	1
	f__F16	1	1	1	0	0	1	0	0	0	0	0	0	0	0	0	0	1	1	1	1	1	0	0	0	0	0	0	0	0	0	0	0	1	0	0	0
	f__Fusobacteriaceae	0	0	0	0	0	0	0	0	0	0	0	0	0	0	0	0	0	0	0	0	0	0	0	0	0	0	1	0	0	1	0	0	0	0	0	0
	f__Lachnospiraceae	1	1	1	1	0	0	1	0	0	1	0	0	1	0	0	0	0	0	1	1	1	1	0	0	1	0	1	1	0	1	1	1	0	1	0	0
	f__Methanobacteriaceae	1	1	1	0	0	1	0	0	1	0	1	1	0	1	1	0	0	1	1	1	1	0	0	1	0	0	1	0	0	0	0	0	1	0	1	1
	f__Moraxellaceae	0	0	0	0	0	0	0	0	0	0	0	0	0	0	0	0	0	0	0	0	0	0	0	0	0	0	0	0	0	0	1	0	0	0	0	0
	f__Mycoplasmataceae	0	0	0	0	0	0	0	0	0	0	0	0	0	0	0	0	0	0	1	0	0	0	0	0	0	0	0	0	0	0	0	0	0	0	0	0
	f__Pasteurellaceae	1	0	0	0	1	1	0	1	1	0	0	1	0	1	1	0	0	1	1	1	1	0	0	1	0	0	1	0	1	1	0	0	1	0	0	1
	f__Peptostreptococcaceae	1	1	0	0	0	1	0	0	0	0	0	0	1	0	0	0	0	0	1	1	0	0	0	0	1	0	0	0	1	0	0	0	0	0	1	0
	f__Pirellulaceae	1	0	0	0	0	0	0	0	0	0	0	0	0	0	0	0	0	0	1	0	0	0	0	0	0	0	0	0	0	0	0	0	0	0	0	0
	f__Planococcaceae	0	0	0	0	0	0	1	0	0	0	0	0	1	0	0	0	0	0	0	0	0	0	0	0	0	0	0	0	0	0	0	0	0	1	0	0
	f__Prevotellaceae	1	1	0	0	1	1	0	1	1	0	1	1	0	1	1	0	1	1	1	1	1	0	1	0	0	1	0	0	0	0	0	0	0	0	0	1
	f__Pseudonocardiaceae	0	0	0	0	0	0	0	0	0	0	0	0	1	0	0	0	0	0	0	0	0	0	0	0	0	0	0	0	0	0	0	0	0	0	0	0
	f__RF16	0	0	0	0	0	0	0	0	0	0	0	0	0	0	1	0	0	1	1	1	1	0	0	1	0	0	1	0	0	1	0	0	1	0	0	1
	f__RFP12	1	1	1	0	0	0	0	1	0	0	0	1	0	0	1	0	0	0	0	0	0	1	0	0	0	0	0	0	0	1	0	0	1	0	0	0
	f__Rikenellaceae	1	0	1	0	0	1	0	0	0	0	0	0	0	0	1	0	0	0	1	1	1	0	1	1	0	0	1	0	0	1	0	0	1	0	0	1
	f__Ruminococcaceae	1	1	0	1	0	0	0	0	0	1	0	1	1	1	0	1	0	0	1	1	1	1	0	1	1	0	0	1	0	0	1	0	0	1	0	1
	f__S24-7	1	1	0	0	0	1	0	0	1	0	0	1	0	1	1	0	0	0	1	1	1	0	1	1	0	0	1	0	0	1	0	1	1	0	1	1
	f__Sphaerochaetaceae	0	0	0	0	0	0	0	0	0	0	0	0	0	0	0	0	0	0	0	0	0	0	0	0	0	0	0	0	0	0	0	0	1	0	0	0
	f__Sphingobacteriaceae	0	0	0	0	0	0	0	0	0	0	0	0	0	0	0	0	0	0	0	0	0	0	0	0	0	0	0	0	0	0	1	0	0	0	0	0
	f__Spirochaetaceae	1	0	1	0	0	0	0	0	1	0	0	0	0	0	0	0	0	0	1	1	1	0	0	1	0	0	1	0	0	1	0	0	1	0	0	1
	f__Staphylococcaceae	0	0	0	0	0	0	0	0	0	0	0	0	0	0	0	0	0	0	0	0	0	0	0	0	0	0	0	0	0	0	0	0	0	1	0	0
	f__Streptococcaceae	1	1	1	1	1	0	0	1	1	0	0	0	1	1	0	0	0	0	1	0	1	1	1	0	0	1	0	1	1	0	0	1	0	0	0	0
	f__Succinivibrionaceae	1	1	1	0	0	0	0	0	1	0	0	1	0	0	1	0	1	1	1	1	1	0	0	1	0	1	1	0	0	0	0	0	1	0	0	1
	f__Synergistaceae	0	0	0	0	0	0	0	0	0	0	0	1	0	1	0	0	0	0	0	0	1	0	1	0	0	0	0	0	0	0	0	0	0	0	0	0
	f__Thermomonosporaceae	0	0	0	0	0	0	0	0	0	0	0	0	1	0	0	0	0	0	0	0	0	0	0	0	0	0	0	0	0	0	0	0	0	1	0	0
	f__Turicibacteraceae	1	1	0	0	0	0	0	0	0	0	0	1	0	0	0	0	0	0	1	1	0	0	0	0	0	0	0	0	0	0	0	0	0	0	0	1
	f__Veillonellaceae	1	1	0	0	1	0	0	1	1	0	1	1	0	1	1	0	0	1	1	1	1	0	1	1	0	1	0	0	1	1	0	0	0	0	0	0
	f__Victivallaceae	0	0	0	0	0	0	0	0	0	0	0	0	0	0	0	0	0	0	0	0	0	0	0	0	0	0	0	0	0	0	0	0	1	0	0	0
	f__Others	1	0	1	0	0	1	0	0	0	0	0	1	0	1	1	0	0	1	1	1	1	0	1	1	0	0	1	0	0	1	0	1	1	0	1	1
	o__Actinomycetales	0	0	0	0	0	0	1	0	0	0	0	0	1	0	0	0	0	0	0	0	0	1	0	0	0	0	0	0	0	0	0	0	0	1	0	0
	o__Aeromonadales	1	1	1	0	0	0	0	0	1	0	0	1	0	0	1	0	1	1	1	1	1	0	0	1	0	1	1	0	0	0	0	0	1	0	0	1
	o__Anaeroplasmatales	1	1	1	0	0	1	0	0	0	0	0	1	0	0	0	0	0	1	1	1	1	0	0	1	0	0	1	0	0	0	0	0	1	0	0	1
	o__Bacillales	0	0	0	0	0	0	1	0	0	1	0	0	1	0	0	0	0	0	0	0	0	1	0	0	0	0	0	0	0	0	0	0	0	1	0	0
	o__Bacteroidales	0	0	0	0	1	1	1	1	1	0	1	0	0	1	1	0	1	1	0	0	0	0	1	1	0	1	1	0	1	1	0	1	0	0	1	0
	o__Burkholderiales	1	1	1	0	0	1	0	1	1	0	1	1	0	1	0	0	0	0	0	1	1	0	0	1	0	0	1	0	1	0	0	1	1	0	1	1
	o__Campylobacterales	0	0	0	0	0	0	0	0	0	0	0	0	0	0	0	0	0	0	0	1	0	0	0	1	0	0	1	0	0	1	0	0	1	0	1	0
	o__Clostridiales	1	1	1	1	0	0	0	0	0	1	0	0	1	0	0	1	0	0	1	1	1	1	0	1	1	0	1	1	0	0	1	0	0	1	0	1
	o__Coriobacteriales	0	0	1	0	0	1	0	0	0	0	0	1	0	1	1	0	1	1	0	0	1	0	0	1	0	1	1	0	1	0	0	1	1	0	1	1
	o__CW040	1	1	1	0	0	1	0	0	0	0	0	0	0	0	0	0	1	1	1	1	1	0	0	0	0	0	0	0	0	0	0	0	1	0	0	0
	o__Desulfovibrionales	0	0	1	0	0	1	0	0	0	0	0	1	0	0	1	0	0	1	0	0	0	0	0	0	0	0	0	0	0	1	0	0	1	0	1	1
	o__Elusimicrobiales	0	1	0	0	0	0	0	0	0	0	0	0	0	0	0	0	0	1	0	0	0	0	0	0	0	0	0	0	0	0	0	0	1	0	0	0
	o__Enterobacteriales	0	0	1	1	1	0	1	0	0	1	0	0	1	0	0	1	0	0	0	0	1	1	0	0	1	0	1	1	0	0	1	1	1	1	1	1
	o__Fusobacteriales	0	0	0	0	0	0	0	0	0	0	0	0	0	0	0	0	0	0	0	0	0	0	0	0	0	0	1	0	0	1	0	0	0	0	0	0
	o__Lactobacillales	1	1	0	1	1	0	1	0	0	1	0	0	1	0	0	1	0	0	0	0	0	1	1	0	1	1	0	1	1	0	1	1	0	1	1	0
	o__Methanobacteriales	1	1	1	0	0	1	0	0	1	0	1	1	0	1	1	0	0	1	1	1	1	0	0	1	0	0	1	0	0	0	0	0	1	0	1	1
	o__ML615J-28	1	0	0	0	0	0	0	0	0	0	0	0	0	0	0	0	0	0	0	0	0	0	0	0	0	0	0	0	0	0	0	0	0	0	0	0
	o__Mycoplasmatales	0	0	0	0	0	0	0	0	0	0	0	0	0	0	0	0	0	0	1	0	0	0	0	0	0	0	0	0	0	0	0	0	0	0	0	0
	o__Pasteurellales	0	0	1	0	0	0	0	0	0	0	0	0	0	0	0	0	0	0	0	0	0	0	0	0	0	0	0	0	0	1	0	0	0	0	0	0
	o__Pirellulales	1	0	0	0	0	0	0	0	0	0	0	0	0	0	0	0	0	0	1	0	0	0	0	0	0	0	0	0	0	0	0	0	0	0	0	0
	o__Pseudomonadales	0	0	0	0	0	0	0	0	0	0	0	0	0	0	0	0	0	0	0	0	0	0	0	0	0	0	0	0	0	0	1	0	0	0	0	0
	o__RF32	1	1	1	0	0	1	0	0	0	0	0	1	0	1	1	0	0	1	0	1	1	0	0	1	0	1	0	0	0	1	0	0	1	0	1	1
	o__RF39	0	1	0	0	0	1	0	1	0	0	1	1	0	0	1	0	0	1	1	1	1	0	1	1	0	1	1	0	0	1	0	1	0	0	1	1
	o__Rhizobiales	0	0	0	0	0	0	0	0	0	0	0	0	1	0	0	0	0	0	0	0	0	0	0	0	0	0	0	0	0	0	0	0	0	1	0	0
	o__Sphaerochaetales	0	0	0	0	0	0	0	0	0	0	0	0	0	0	0	0	0	0	0	0	0	0	0	0	0	0	0	0	0	0	0	0	1	0	0	0
	o__Sphingobacteriales	0	0	0	0	0	0	0	0	0	0	0	0	0	0	0	0	0	0	0	0	0	0	0	0	0	0	0	0	0	0	1	0	0	0	0	0
	o__Spirochaetales	1	0	1	0	0	0	0	0	1	0	0	0	0	0	0	0	0	0	1	1	1	0	0	1	0	0	1	0	0	1	0	0	1	0	0	1
	o__Streptophyta	0	0	0	0	0	1	0	0	0	0	0	0	0	0	0	0	0	0	0	0	0	0	0	0	0	0	0	0	0	0	0	1	0	0	0	0
	o__Synergistales	0	0	0	0	0	0	0	0	0	0	0	1	0	1	0	0	0	0	0	0	1	0	1	0	0	0	0	0	0	0	0	0	0	0	0	0
	o__Turicibacterales	1	1	0	0	0	0	0	0	0	0	0	1	0	0	0	0	0	0	1	1	0	0	0	0	0	0	0	0	0	0	0	0	0	0	0	1
	o__Victivallales	0	0	0	0	0	0	0	0	0	0	0	0	0	0	0	0	0	0	0	0	0	0	0	0	0	0	0	0	0	0	0	0	1	0	0	0
	o__WCHB1-41	1	1	1	0	0	0	0	1	0	0	0	1	0	0	1	0	0	0	0	0	0	1	0	0	0	0	0	0	0	1	0	0	1	0	0	0
	o__YS2	1	1	1	0	0	1	0	0	1	0	1	1	0	0	1	0	1	1	0	1	1	0	0	1	0	0	1	0	0	1	0	0	1	0	1	1
	o__Others	0	0	1	0	0	0	0	0	0	0	0	1	0	0	1	0	0	0	1	1	1	0	0	1	0	0	1	0	0	1	0	1	1	0	1	1
	c__[Lentisphaeria]	0	0	0	0	0	0	0	0	0	0	0	0	0	0	0	0	0	0	0	0	0	0	0	0	0	0	0	0	0	0	0	0	1	0	0	0
	c__4C0d-2	1	1	1	0	0	1	0	0	1	0	1	1	0	0	1	0	1	1	0	1	1	0	0	1	0	0	1	0	0	1	0	0	1	0	1	1
	c__Actinobacteria	0	1	0	0	1	0	1	0	0	0	0	0	1	0	0	0	1	0	0	0	0	1	0	0	0	1	0	0	1	0	0	0	0	1	0	0
	c__Alphaproteobacteria	0	0	1	0	0	1	0	0	0	0	0	1	0	0	1	0	0	1	0	0	1	0	0	1	0	0	0	0	0	1	0	1	1	0	1	1
	c__Anaerolineae	1	0	0	0	0	0	0	0	0	0	0	1	0	0	0	0	0	0	1	0	1	0	0	0	0	0	0	0	0	0	0	0	0	0	0	0
	c__Bacilli	1	1	0	1	1	0	1	0	0	1	0	0	1	0	0	1	0	0	0	0	0	1	1	0	1	1	0	1	1	0	1	1	0	1	1	0
	c__Bacteroidia	0	0	0	0	1	1	1	1	1	0	1	0	0	1	1	0	1	1	0	0	0	0	1	1	0	1	1	0	1	1	0	1	0	0	1	0
	c__Betaproteobacteria	1	1	1	0	0	1	0	1	1	0	1	1	0	1	0	0	0	0	0	1	1	0	0	1	0	0	1	0	1	0	0	1	1	0	1	1
	c__Chloroplast	0	0	0	0	0	1	0	0	0	0	0	0	0	0	0	0	0	0	0	0	0	0	0	0	0	0	0	0	0	0	0	1	0	0	0	0
	c__Clostridia	1	1	1	1	0	0	0	0	0	1	0	0	1	0	0	1	0	0	1	1	1	1	0	1	1	0	1	1	0	0	1	0	0	1	0	1
	c__Coriobacteriia	0	0	1	0	0	1	0	0	0	0	0	1	0	1	1	0	1	1	0	0	1	0	0	1	0	1	1	0	1	0	0	1	1	0	1	1
	c__Deltaproteobacteria	0	0	1	0	0	1	0	0	0	0	0	1	0	0	1	0	0	1	0	0	0	0	0	0	0	0	0	0	0	1	0	0	1	0	1	1
	c__Elusimicrobia	0	1	0	0	0	0	0	0	0	0	0	0	0	0	0	0	0	1	0	0	0	0	0	0	0	0	0	0	0	0	0	0	1	0	0	0
	c__Epsilonproteobacteria	0	0	0	0	0	0	0	0	0	0	0	0	0	0	0	0	0	0	0	1	0	0	0	1	0	0	1	0	0	1	0	0	1	0	1	0
	c__Erysipelotrichi	1	1	1	1	0	0	0	0	0	0	0	1	1	0	1	1	0	0	0	0	1	0	0	1	0	0	1	1	0	1	1	0	1	1	1	1
	c__Fusobacteriia	0	0	0	0	0	0	0	0	0	0	0	0	0	0	0	0	0	0	0	0	0	0	0	0	0	0	1	0	0	1	0	0	0	0	0	0
	c__Gammaproteobacteria	1	1	0	1	1	0	1	0	0	1	0	1	1	0	0	1	0	0	1	1	0	1	0	0	1	0	0	1	0	0	1	1	1	1	0	0
	c__Methanobacteria	1	1	1	0	0	1	0	0	1	0	1	1	0	1	1	0	0	1	1	1	1	0	0	1	0	0	1	0	0	0	0	0	1	0	1	1
	c__Mollicutes	0	1	1	0	0	1	0	1	0	0	1	1	0	0	0	0	0	1	1	1	1	0	0	1	0	1	1	0	0	0	0	1	1	0	1	1
	c__Planctomycetia	1	0	0	0	0	0	0	0	0	0	0	0	0	0	0	0	0	0	1	0	0	0	0	0	0	0	0	0	0	0	0	0	0	0	0	0
	c__RF3	1	0	0	0	0	0	0	0	0	0	0	0	0	0	0	0	0	0	0	0	0	0	0	0	0	0	0	0	0	0	0	0	0	0	0	0
	c__Sphingobacteriia	0	0	0	0	0	0	0	0	0	0	0	0	0	0	0	0	0	0	0	0	0	0	0	0	0	0	0	0	0	0	1	0	0	0	0	0
	c__Spirochaetes	1	0	1	0	0	0	0	0	1	0	0	1	0	1	0	0	0	0	1	1	1	0	1	1	0	0	1	0	0	1	0	0	1	0	0	1
	c__TM7-3	1	1	1	0	0	1	0	0	0	0	0	0	0	0	0	0	1	1	1	1	1	0	0	0	0	0	0	0	0	0	0	0	1	0	0	0
	c__Verruco-5	1	1	1	0	0	0	0	1	0	0	0	1	0	0	1	0	0	0	0	0	0	1	0	0	0	0	0	0	0	1	0	0	1	0	0	0
	c__Others	0	0	0	0	0	0	0	0	0	0	0	1	0	0	1	0	0	0	1	1	1	0	0	1	0	0	1	0	0	1	0	0	1	0	1	1
	p__Euryarchaeota	1	1	1	0	0	1	0	0	1	0	1	1	0	1	1	0	0	1	1	1	1	0	0	1	0	0	1	0	0	0	0	0	1	0	1	1
	p__Others	0	0	0	0	0	0	0	0	0	0	0	1	0	0	1	0	0	0	1	1	1	0	0	1	0	0	1	0	0	0	0	0	1	0	1	1
	p__Actinobacteria	0	1	1	0	1	1	0	0	0	0	0	1	0	1	1	0	1	1	0	0	1	0	0	1	0	1	1	0	1	0	0	1	1	0	1	1
	p__Bacteroidetes	0	0	0	0	1	1	1	1	1	0	1	0	0	1	1	0	1	1	0	0	0	0	1	1	0	1	1	0	1	1	0	1	0	0	1	0
	p__Chloroflexi	1	0	0	0	0	0	0	0	0	0	0	1	0	0	0	0	0	0	1	0	1	0	0	0	0	0	0	0	0	0	0	0	0	0	0	0
	p__Cyanobacteria	1	1	1	0	0	1	0	0	1	0	1	1	0	0	1	0	0	1	0	1	1	0	0	1	0	0	1	0	0	1	0	0	1	0	1	1
	p__Elusimicrobia	0	1	0	0	0	0	0	0	0	0	0	0	0	0	0	0	0	1	0	0	0	0	0	0	0	0	0	0	0	0	0	0	1	0	0	0
	p__Firmicutes	1	1	1	1	0	0	0	0	0	1	0	0	1	0	0	1	0	0	1	1	1	1	0	1	1	1	0	1	0	0	1	0	0	1	0	1
	p__Fusobacteria	0	0	0	0	0	0	0	0	0	0	0	0	0	0	0	0	0	0	0	0	0	0	0	0	0	0	1	0	0	1	0	0	0	0	0	0
	p__Lentisphaerae	0	0	0	0	0	0	0	0	0	0	0	0	0	0	0	0	0	0	0	0	0	0	0	0	0	0	0	0	0	0	0	0	1	0	0	0
	p__Planctomycetes	1	0	0	0	0	0	0	0	0	0	0	0	0	0	0	0	0	0	1	0	0	0	0	0	0	0	0	0	0	0	0	0	0	0	0	0
	p__Proteobacteria	1	1	0	1	1	0	1	0	0	1	0	0	1	0	0	1	0	0	1	1	0	1	0	0	1	0	0	1	1	0	1	1	1	1	0	0
	p__Spirochaetes	1	0	1	0	0	0	0	0	1	0	0	0	0	0	0	0	0	0	1	1	1	0	0	1	0	0	1	0	0	1	0	0	1	0	0	1
	p__Synergistetes	0	0	0	0	0	0	0	0	0	0	0	1	0	1	0	0	0	0	0	0	1	0	1	0	0	0	0	0	0	0	0	0	0	0	0	0
	p__TM7	1	1	1	0	0	1	0	0	0	0	0	0	0	0	0	0	1	1	1	1	1	0	0	0	0	0	0	0	0	0	0	0	1	0	0	0
	p__Tenericutes	0	1	1	0	0	1	0	1	0	0	1	1	0	0	0	0	0	1	1	1	1	0	0	1	0	1	1	0	0	0	0	1	1	0	1	1
	p__Verrucomicrobia	1	1	1	0	0	0	0	1	0	0	0	1	0	0	1	0	0	0	0	0	0	1	0	0	0	0	0	0	0	1	0	0	1	0	0	0
	Phosphoric_acid	1	1	0	1	1	0	0	1	1	1	0	0	0	0	1	1	0	1	0	0	0	0	1	0	1	1	0	1	1	0	1	0	0	0	1	1
	Lactic_acid	0	1	0	0	1	1	0	1	0	1	1	1	0	0	1	1	0	0	1	1	0	0	1	0	1	1	1	0	1	0	0	1	0	0	1	0
	Succinic_acid	1	0	1	1	1	0	1	0	0	0	0	0	1	1	1	1	1	0	1	1	0	1	0	0	1	0	0	1	0	1	1	0	0	1	0	0
	Acetic_acid	1	1	0	0	0	1	0	0	1	1	0	0	0	0	1	1	1	1	1	1	0	0	1	0	0	1	0	1	1	0	1	1	0	0	1	0
	Propionic_acid	1	1	0	0	0	1	0	0	1	1	1	1	0	0	1	0	1	1	0	1	1	0	1	0	0	1	0	0	1	1	0	1	0	0	1	0
	Butyric_acid	1	1	0	1	0	0	1	0	0	1	0	0	1	0	1	1	0	0	1	1	0	1	1	0	0	1	0	1	1	0	1	1	0	1	0	0
	Valeric_acid	0	1	1	1	0	1	1	1	0	1	0	0	0	0	1	1	1	0	1	1	0	0	1	1	0	1	0	0	0	1	0	0	1	0	0	1
	Isovaleric_acid	0	1	0	0	0	0	0	0	1	1	0	1	0	0	1	0	0	1	0	0	1	0	1	1	0	1	1	0	1	1	0	1	1	1	1	1
	Observed_OTU	1	1	1	0	0	1	0	0	0	0	0	1	0	1	1	0	0	1	1	1	1	0	0	1	0	0	1	0	0	1	0	1	1	0	1	1
	Chao_1	1	1	1	0	1	1	0	0	0	0	0	1	0	0	1	0	0	1	1	1	1	0	0	1	0	0	1	0	0	1	0	1	1	0	1	1
	Shannon	1	1	1	0	0	1	0	0	0	0	0	1	0	1	1	0	0	1	1	1	1	0	0	1	0	1	1	0	0	1	0	0	1	0	1	1
	Simpson	1	1	1	0	0	1	0	0	1	0	0	1	0	0	1	0	0	0	1	1	1	0	0	1	0	1	1	0	1	0	0	0	1	1	1	1
	serum_IgA	1	0	0	1	0	0	1	0	1	1	1	1	1	0	1	1	0	0	1	0	0	1	0	0	1	0	1	1	0	1	1	0	0	1	0	0
	serum_IgG	1	1	1	0	0	0	0	0	0	1	1	1	1	0	1	1	1	1	0	0	0	0	0	0	0	0	0	1	1	1	1	1	0	1	1	0
	serum_INF_gamma	0	0	1	1	0	1	1	1	1	0	0	0	0	1	1	0	1	1	0	1	0	1	0	0	0	1	1	0	0	1	0	0	1	0	1	1
	serum_IL_1beta	1	0	1	1	1	0	0	0	1	1	0	1	0	1	1	0	0	0	1	0	0	1	1	1	1	0	0	0	0	0	0	1	1	1	0	1
	fecal_IgA	0	1	1	1	1	0	0	0	1	0	0	0	0	1	1	0	0	1	1	1	0	0	1	0	0	1	1	1	1	0	1	1	0	0	1	0
	fecal_IgG	1	0	0	1	1	0	1	1	0	1	0	0	1	0	0	1	0	0	1	1	0	1	0	0	1	1	0	1	1	0	1	1	0	1	0	0
	serum_INF_gamma	0	1	0	1	1	0	1	1	1	0	1	0	0	0	0	1	0	0	0	1	0	0	0	0	1	0	0	0	0	0	1	0	0	1	1	0
	GLU	0	1	1	0	0	1	0	1	1	1	1	1	1	0	1	0	1	1	0	1	1	0	0	0	0	0	0	0	0	1	0	1	1	0	0	1
	NEFA	0	0	0	1	0	0	1	0	0	1	1	1	1	1	0	1	0	0	0	0	0	0	1	1	0	1	1	1	1	0	1	0	1	1	1	0
	BHBA	0	0	1	0	0	1	0	1	1	0	0	1	1	1	1	0	1	1	0	0	1	0	0	0	0	1	1	0	1	1	0	1	1	0	0	1
	SUN	0	0	0	1	1	0	1	0	0	1	1	1	0	1	1	0	1	0	0	1	1	0	1	0	0	1	0	0	1	0	0	1	0	1	1	1
	T-Cho	0	0	0	0	1	0	0	1	0	0	1	1	0	1	1	0	1	1	0	0	0	0	1	1	0	1	1	0	1	1	0	1	1	0	1	1
	Ca2+	0	0	1	1	1	1	0	0	0	1	1	0	0	0	1	0	0	1	1	0	0	1	1	1	1	0	0	0	0	1	1	0	1	0	1	1
	IGF-1	0	1	1	0	1	1	0	1	1	0	0	1	0	0	1	0	0	1	0	1	1	0	1	1	0	1	1	0	0	1	0	0	1	0	0	1
	Corticosterone	1	1	1	1	0	0	1	1	1	1	0	0	1	0	0	1	0	0	1	0	0	1	1	0	1	0	0	1	0	0	1	0	1	1	0	0
	Withers height	0	0	1	1	1	1	0	0	1	0	0	1	0	1	1	0	0	1	0	0	1	0	0	1	0	1	1	0	1	1	0	0	1	0	1	1
	Body length	0	0	1	0	1	1	0	0	1	1	0	1	0	0	1	0	0	1	0	0	1	0	0	1	0	1	1	0	1	1	0	0	1	0	1	1
	Heart girth	0	0	1	0	1	1	0	0	1	0	1	1	0	0	1	0	0	1	0	0	1	0	1	1	0	1	1	0	0	1	0	0	1	0	0	1
	Waist circumference	0	0	1	0	1	1	0	1	1	0	1	1	0	0	1	0	0	1	0	0	1	0	1	1	0	1	1	0	1	1	0	0	1	0	0	1
	Body weight	0	0	1	0	1	1	0	0	1	0	1	1	0	0	1	0	0	1	0	0	1	0	1	1	0	1	1	0	1	1	0	0	1	0	1	1

## Sheet: Fig. S11a
	rules	source	target	support	confidence	coverage	lift	count
	24036	antibiotics_H	f__Prevotellaceae_H	0.305556	0.916667	0.333333	1.83333	11
	24086	antibiotics_H	g_Prevotella_H	0.305556	0.916667	0.333333	1.83333	11
	23884	antibiotics_H	fecal_IgG_L	0.277778	0.833333	0.333333	1.66667	10
	23896	antibiotics_H	GLU_H	0.277778	0.833333	0.333333	1.66667	10
	23966	antibiotics_H	f__Lachnospiraceae_L	0.277778	0.833333	0.333333	1.66667	10
	23982	antibiotics_H	Butyric_acid_L	0.277778	0.833333	0.333333	1.66667	10
	24078	antibiotics_H	g_Lactobacillus_L	0.277778	0.833333	0.333333	1.66667	10
	23880	antibiotics_H	g_Methanobrevibacter_H	0.25	0.75	0.333333	1.58824	9
	23848	antibiotics_H	bast_H	0.222222	0.666667	0.333333	1.5	8
	23860	antibiotics_H	g_Methanosphaera_H	0.222222	0.666667	0.333333	1.5	8
	23886	antibiotics_H	g_Bacteroides_H	0.25	0.75	0.333333	1.5	9
	23890	antibiotics_H	IGF1_H	0.25	0.75	0.333333	1.5	9
	23919	antibiotics_H	NEFA_L	0.25	0.75	0.333333	1.5	9
	23946	antibiotics_H	g_Acidaminococcus_H	0.25	0.75	0.333333	1.5	9
	23972	antibiotics_H	f__.Paraprevotellaceae._H	0.25	0.75	0.333333	1.5	9
	23999	antibiotics_H	f__Ruminococcaceae_L	0.25	0.75	0.333333	1.5	9
	24001	antibiotics_H	f__Bacteroidaceae_H	0.25	0.75	0.333333	1.5	9
	24003	antibiotics_H	BHBA_H	0.25	0.75	0.333333	1.5	9
	24019	antibiotics_H	waist_H	0.25	0.75	0.333333	1.5	9
	24032	antibiotics_H	f__Methanobacteriaceae_H	0.25	0.75	0.333333	1.5	9
	24040	antibiotics_H	f__Veillonellaceae_H	0.25	0.75	0.333333	1.5	9
	24062	antibiotics_H	g_Anaerovibrio_H	0.25	0.75	0.333333	1.5	9
	24068	antibiotics_H	g_CF231_H	0.25	0.75	0.333333	1.5	9
	24072	antibiotics_H	g_Coprococcus_H	0.25	0.75	0.333333	1.5	9
	24084	antibiotics_H	g_Phascolarctobacterium_H	0.25	0.75	0.333333	1.5	9
	24089	antibiotics_H	g_Succinivibrio_H	0.25	0.75	0.333333	1.5	9
	24170	antibiotics_H	Day3_L	0.333333	1	0.333333	1.5	12
	24182	antibiotics_H	g_E_Clostridium_L	0.333333	1	0.333333	1.44	12
	24126	antibiotics_H	g_Butyricicoccus_L	0.25	0.75	0.333333	1.42105	9
	24151	antibiotics_H	g_L_Clostridium_L	0.277778	0.833333	0.333333	1.36364	10
	23898	antibiotics_H	serum_IgA_L	0.222222	0.666667	0.333333	1.33333	8
	23906	antibiotics_H	g_Faecalibacterium_H	0.222222	0.666667	0.333333	1.33333	8
	23944	antibiotics_H	g_.Prevotella._H	0.222222	0.666667	0.333333	1.33333	8
	23948	antibiotics_H	Corticosterone_L	0.222222	0.666667	0.333333	1.33333	8
	23950	antibiotics_H	TCHO_H	0.222222	0.666667	0.333333	1.33333	8
	23968	antibiotics_H	f__Erysipelotrichaceae_L	0.222222	0.666667	0.333333	1.33333	8
	23974	antibiotics_H	g_Dorea_L	0.222222	0.666667	0.333333	1.33333	8
	23980	antibiotics_H	serum_INF_gamma_H	0.222222	0.666667	0.333333	1.33333	8
	24017	antibiotics_H	Weight_H	0.222222	0.666667	0.333333	1.33333	8
	24021	antibiotics_H	height_H	0.222222	0.666667	0.333333	1.33333	8
	24029	antibiotics_H	f__Enterobacteriaceae_L	0.222222	0.666667	0.333333	1.33333	8
	24034	antibiotics_H	f__Pasteurellaceae_H	0.222222	0.666667	0.333333	1.33333	8
	24057	antibiotics_H	f__Alcaligenaceae_H	0.222222	0.666667	0.333333	1.33333	8
	24066	antibiotics_H	g_Butyrivibrio_H	0.222222	0.666667	0.333333	1.33333	8
	24075	antibiotics_H	g_Escherichia_L	0.222222	0.666667	0.333333	1.33333	8
	24082	antibiotics_H	g_Parabacteroides_H	0.222222	0.666667	0.333333	1.33333	8
	24091	antibiotics_H	g_Sutterella_H	0.222222	0.666667	0.333333	1.33333	8
	24104	antibiotics_H	Propionic_acid_H	0.222222	0.666667	0.333333	1.33333	8

## Sheet: Fig. S11b
	rules	source	target	support	confidence	coverage	lift	count
	18502	antibiotics_L	g_E_Clostridium_H	0.305556	0.458333	0.666667	1.5	11
	23639	antibiotics_L	Day3_H	0.333333	0.5	0.666667	1.5	12
	63861	antibiotics_L	g_Prevotella_L	0.472222	0.708333	0.666667	1.41667	17
	86028	antibiotics_L	f__Prevotellaceae_L	0.472222	0.708333	0.666667	1.41667	17
	58586	antibiotics_L	GLU_L	0.444444	0.666667	0.666667	1.33333	16
	59568	antibiotics_L	fecal_IgG_H	0.444444	0.666667	0.666667	1.33333	16
	90520	antibiotics_L	g_Lactobacillus_H	0.444444	0.666667	0.666667	1.33333	16
	95889	antibiotics_L	f__Lachnospiraceae_H	0.444444	0.666667	0.666667	1.33333	16
	115115	antibiotics_L	Butyric_acid_H	0.444444	0.666667	0.666667	1.33333	16

## Sheet: Fig.S12a
	Raw data of the group (CON) treated with Antibiotics (for DirectLiNGAM analysis): The selected components from Fig.S11a
	antibiotics	g_Acidaminococcus	g_Anaerovibrio	g_Bacteroides	g_Butyricicoccus	L_g_Clostridium	E_g_Clostridium	g_Coprococcus	g_Dorea	g_Escherichia	g_Methanobrevibacter	g_Methanosphaera	g_Phascolarctobacterium	g_Prevotella	g_Succinivibrio	g_Parabacteroides	g_Sutterella	g_Lactobacillus	g_Faecalibacterium	g_[Prevotella]	g_Butyrivibrio	g_CF231	Propionic_acid	Butyric_acid	fecal_IgG	GLU	NEFA	BHBA	T-Cho	IGF-1	serumIgA	serumIFN	Corticosterone	Withers height	Heart girth	Waist circumference	Body weight	f__Erysipelotrichaceae	f__Lachnospiraceae	f__Methanobacteriaceae	f__[Paraprevotellaceae]	f__Alcaligenaceae	f__Bacteroidaceae	f__Enterobacteriaceae	f__Pasteurellaceae	f__Prevotellaceae	f__Ruminococcaceae	f__Veillonellaceae
	0	0	0.0234	0.0054	0.0002	0	0	0.024	0.0124	0	0.0028	0.0002	0.0326	0.403	0.0296	0.0056	0.0176	0.0022	0.008	0.0036	0.0034	0.0058	2953.58	5046.82	122.9	71.0453	0.32384	146.748	53	9.939	1243.5	0	1614.5	68.2	68	67	28.5	0.01	0.1614	0.003	0.0094	0.0176	0.0214	0	0.0048	0.405	0.1234	0.0564
	1	0	0.0002	0.0922	0	0	0	0.012	0.0254	0	0.0028	0.0006	0.0386	0.255	0.014	0.0048	0.019	0.0002	0.031	0.0094	0.0042	0.0116	4756.63	2736.12	0.1169	79.0843	0.185665	177.738	103	51.162	103.13	5.111	1029.66	72.6	78	78	42.5	0.011	0.1446	0.0034	0.021	0.019	0.0928	0	0.0002	0.255	0.1714	0.0388
	1	0	0.0038	0.335	0.001	0	0	0.0068	0.0238	0.0012	0.0028	0.0008	0.0206	0.1322	0.0032	0.0084	0.018	0.0006	0.0194	0.0136	0.007	0.0076	937.325	361.536	0.08281	95.1624	0.169908	221.416	100	64.2315	114.09	8.65	901.621	79.4	94	104	68.1452	0.0158	0.1456	0.0036	0.0214	0.018	0.335	0.0012	0.0004	0.1322	0.0856	0.0248
	0	0	0	0	0.2738	0.0084	0.0264	0.0006	0.0584	0.232	0.0002	0	0	0	0	0	0	0.1126	0	0	0	0	259.545	2524.9	1631.5	57.3119	0.542012	116.278	55	9.92	2861.5	44.42	1059.94	76.6	76	74	37.5	0.0276	0.301	0.0002	0	0	0	0.2336	0	0	0.402	0
	1	0.0014	0.0418	0.2746	0.0004	0	0	0.0032	0.0044	0.0416	0	0	0.0114	0.361	0.0014	0.0036	0.0036	0.0302	0.0214	0.1254	0.0002	0.0072	877.147	430.692	558.2	66.5233	0.256571	176.349	134	27.675	93.05	4.1265	716.107	80.4	84	84	50.5	0.0018	0.0662	0	0.1326	0.0042	0.2746	0.0418	0.0008	0.361	0.04	0.055
	1	0.0002	0.0038	0.1634	0.002	0.0002	0	0.0034	0.006	0.0004	0.002	0	0.0236	0.247	0.0016	0.0146	0.02	0.0022	0.0138	0.0984	0.0028	0.0146	1630.04	627.125	0.06068	79.7542	0.157787	237.017	108	37.584	179.34	11.785	784.88	87	95	101	79	0.0064	0.0722	0.002	0.113	0.02	0.1634	0.0004	0.003	0.2504	0.079	0.0276
	0	0	0	0.6708	0.0058	0.0016	0.006	0	0.003	0.0738	0	0	0	0	0	0	0	0.164	0.0238	0	0	0	718.238	2110.71	76540	67.4202	0.444847	200.556	57	13.161	704.75	10.755	1418.56	68.3	68	68	26.8	0.0062	0.2	0	0	0	0.6708	0.0738	0	0	0.043	0.0002
	1	0.0044	0.0208	0.2854	0.0014	0	0	0.0022	0.0082	0.0056	0	0	0.0336	0.2754	0.0008	0.0002	0.0076	0.0006	0.0532	0.2286	0.0008	0.0048	798.271	311.942	120.2	105.146	0.27035	256.335	148	37.441	84.37	5.951	856.366	71	78	83	41.5	0.0012	0.0388	0	0.2334	0.0076	0.2854	0.0056	0.0008	0.2754	0.0642	0.0724
	1	0.0162	0.0014	0.4088	0.0016	0	0	0.0036	0.0078	0.0028	0.0006	0.0006	0.0172	0.333	0.0076	0.011	0.0128	0.0012	0.0168	0.051	0.0028	0.0178	2117.64	832.454	0.080675	108.275	0.223189	239.493	121	64.896	271.7	10.91	843.307	76.5	90	99	65.1538	0.0008	0.0386	0.0012	0.0688	0.0128	0.4088	0.0028	0.001	0.3356	0.035	0.036
	0	0	0	0.4616	0.0644	0.002	0.0018	0.0004	0.0112	0.0452	0	0	0.015	0.0002	0	0	0	0.1208	0.0016	0.0002	0	0	2401.07	3829.91	541.1	97.1485	0.585152	107.898	71	23.272	622.5	0	1035.4	73.6	78	76	38.75	0.0054	0.2506	0	0.0002	0	0.4616	0.0452	0	0.0002	0.1922	0.0152
	1	0.0004	0.0442	0.2238	0.0006	0	0	0.0024	0.004	0.0004	0	0.0006	0.0354	0.3934	0.001	0.009	0.0172	0	0.0392	0.1288	0.001	0.0046	1574.26	657.956	14.48	84.6313	0.427162	169.744	138	24.45	229.4	0	794.032	76	87	84	50.42	0.0016	0.0482	0.0006	0.1334	0.0172	0.2238	0.0004	0	0.3934	0.0652	0.0858
	1	0.0004	0.016	0.2604	0.0018	0.0002	0	0.003	0.004	0	0.0022	0.001	0.0344	0.2062	0.0014	0.0478	0.0084	0.0002	0.031	0.065	0.0056	0.0042	1343.14	563.216	0.08875	102.016	0.41655	319.725	150	39.9035	301.6	5.2135	777.902	87.2	100	103	77.125	0.0084	0.0444	0.0032	0.0692	0.0084	0.2604	0	0.0018	0.2206	0.1	0.0522
	0	0	0	0.0276	0.102	0	0.009	0.0002	0.0418	0.0852	0	0	0	0.0002	0	0.0056	0	0.0206	0.2736	0	0	0	300.196	3878.01	34.95	96.2952	0.443777	205.699	51	20.737	1344.2	0	947.53	72.4	73	70	32.5	0.0126	0.2508	0	0	0	0.0276	0.086	0	0.0002	0.5946	0
	1	0.0012	0.011	0.3988	0.0034	0	0	0.0022	0.0074	0.003	0.0012	0.0002	0.021	0.2252	0.001	0.0182	0.0102	0.0002	0.054	0.0154	0.0002	0.0324	1035.78	397.702	2.0095	76.5553	0.487743	294.165	175	10.125	141.19	7.323	651.206	77.66	80	79	41.5	0.001	0.0324	0.0014	0.0478	0.0102	0.3988	0.003	0.0046	0.2326	0.1118	0.0378
	1	0.0012	0.0212	0.2048	0.0022	0	0	0.0034	0.012	0	0.0028	0.0012	0.0326	0.2436	0.0018	0.0336	0.0074	0	0.0086	0.0972	0.004	0.0294	2365.44	852.081	0.1987	106.87	0.322868	337.969	173	46.644	254.6	5.583	666.446	83.5	91	97	66.6071	0.0088	0.0638	0.004	0.1272	0.0074	0.2048	0	0.003	0.248	0.075	0.0562
	0	0	0	0.0396	0.28	0.0006	0.0126	0	0.034	0.359	0	0	0	0	0	0	0	0.0132	0	0	0	0	659.333	7490.19	17.275	74.874	0.436073	121.174	65	5.4045	227.075	3.801	827.223	73.4	72	70	30	0.0126	0.0536	0	0	0	0.0396	0.359	0	0	0.282	0.0178
	1	0.0006	0.0002	0.3938	0.0008	0	0	0.0052	0.0062	0.003	0.0004	0	0.0106	0.4318	0.0042	0	0.0062	0.0072	0.0204	0.0336	0.0004	0	1496.4	478.491	17.245	95.6288	0.28535	290.691	170	21.692	38.55	6.199	731.389	73.4	78	78	39.5	0.0014	0.0614	0.0004	0.0336	0.0062	0.3938	0.003	0.0006	0.4318	0.0258	0.0116
	1	0.0024	0.0246	0.3596	0.0004	0	0	0.0146	0.006	0.0006	0.0048	0.0034	0.0238	0.3082	0.002	0.0162	0.006	0.002	0.01	0.0316	0.0046	0.01	1850.44	638.523	0.211	93.0345	0.353175	351.412	165	48.75	111.81	6.387	694.22	93.6	93	96	68	0.002	0.0708	0.0082	0.0416	0.006	0.3596	0.0006	0.0026	0.3172	0.0374	0.0552

[truncated: 5 more sheets: Fig.S12b, Fig.S13a, Fig. S13b, Fig. S14a, Fig.S14b]
